# Supplementary material for: Immunoinformatics Strategy to Develop a Novel Universal Multiple Epitope-Based COVID-19 Vaccine
Source: Vaccines (Basel). 2023 Jun 12;11(6):1090. doi: 10.3390/vaccines11061090 (PMC10304668; doi:10.3390/vaccines11061090)
Supplement: Supplementary file 1 [file vaccines-11-01090-s001.zip]

Archive with 8 entries (8 files):
- Figure S1.jpg
- Figure S2.jpg
- Figure S3.jpg
- Figure S4.jpg
- File S1.pdf
- File S2.xlsx
- File S3.pdf
- File S4.xlsx
