# Supplementary material for: Immunoinformatics Strategy to Develop a Novel Universal Multiple Epitope-Based COVID-19 Vaccine
Source: Vaccines (Basel). 2023 Jun 12;11(6):1090. doi: 10.3390/vaccines11061090 (PMC10304668; doi:10.3390/vaccines11061090)
Supplement: Supplementary file 1 [file vaccines-11-01090-s001.zip › File S2.xlsx]

## Sheet: MHC-Class I
Seq #	Peptide start	Peptide end	Peptide	IC50	Allele	epitopes	allergenicity	Antigenic Score	Antigenic Behaviour
5	25	33	AQFAPSASA	48.45	HLA-A*02:06
5	31	39	ASAFFGMSR	14.81	HLA-A*11:01	ASAFFGMSR	allergic
5	31	39	ASAFFGMSR	18.25	HLA-A*68:01	ASAFFGMSR	allergic
5	31	39	ASAFFGMSR	20.73	HLA-A*31:01	ASAFFGMSR	allergic
4	44	52	ASKKPRQKR	63.08	HLA-A*31:01
1	53	61	FTALTQHGK	6.72	HLA-A*68:01	FTALTQHGK	allergic
1	53	61	FTALTQHGK	55.91	HLA-A*11:01	FTALTQHGK	allergic
2	54	62	GANKDGIIW	40.4	HLA-B*58:01
5	36	44	GMSRIGMEV	7.43	HLA-A*02:03	GMSRIGMEV	non allergic	0.6287	Antigen
5	36	44	GMSRIGMEV	46.4	HLA-A*02:01	GMSRIGMEV	non allergic		Antigen
3	7	15	GTRNPANNA	16.07	HLA-A*30:01
3	24	32	GTTLPKGFY	76.07	HLA-A*30:02
2	15	23	GYYRRATRR	26.16	HLA-A*31:01
2	14	22	IGYYRRATR	17.2	HLA-A*31:01
4	56	64	KAYNVTQAF	15.22	HLA-A*32:01	KAYNVTQAF	allergic
4	56	64	KAYNVTQAF	17.17	HLA-B*58:01	KAYNVTQAF	allergic
4	56	64	KAYNVTQAF	20.33	HLA-B*15:01	KAYNVTQAF	allergic
4	56	64	KAYNVTQAF	44.93	HLA-B*35:01	KAYNVTQAF	allergic
4	56	64	KAYNVTQAF	88.58	HLA-B*57:01	KAYNVTQAF	allergic
2	30	38	KMKDLSPRW	46.84	HLA-A*32:01	KMKDLSPRW	non allergic	1.7462	Antigen
2	30	38	KMKDLSPRW	93.11	HLA-B*58:01	KMKDLSPRW	non allergic	1.7462	Antigen
2	30	38	KMKDLSPRW	100.72	HLA-B*57:01	KMKDLSPRW	non allergic	1.7462	Antigen
4	47	55	KPRQKRTAT	14.7	HLA-B*07:02
4	39	47	KSAAEASKK	70.47	HLA-A*11:01
6	11	19	KTFPPTEPK	8.51	HLA-A*11:01	KTFPPTEPK	non allergic	0.7571	Antigen
6	11	19	KTFPPTEPK	11.37	HLA-A*30:01	KTFPPTEPK	non allergic	0.7571	Antigen
6	11	19	KTFPPTEPK	19.39	HLA-A*03:01	KTFPPTEPK	non allergic	0.7571	Antigen
6	11	19	KTFPPTEPK	54.75	HLA-A*31:01	KTFPPTEPK	non allergic	0.7571	Antigen
6	11	19	KTFPPTEPK	86.08	HLA-A*68:01	KTFPPTEPK	non allergic	0.7571	Antigen
5	11	19	LIRQGTDYK	47.64	HLA-A*30:01
4	12	20	LLLDRLNQL	8.93	HLA-A*02:03	LLLDRLNQL	allergic
4	12	20	LLLDRLNQL	10.55	HLA-A*02:01	LLLDRLNQL	allergic
4	12	20	LLLDRLNQL	15.07	HLA-A*02:06	LLLDRLNQL	allergic
6	2	10	LLNKHIDAY	26.62	HLA-B*15:01
6	45	53	LPAADLDDF	32.17	HLA-B*35:01	LPAADLDDF	allergic
6	45	53	LPAADLDDF	98.83	HLA-B*53:01	LPAADLDDF	allergic
1	45	53	LPNNTASWF	23.78	HLA-B*53:01	LPNNTASWF	non allergic	-0.0835	Non antigen
1	45	53	LPNNTASWF	24.51	HLA-B*35:01	LPNNTASWF	non allergic	-0.0835	Non antigen
2	34	42	LSPRWYFYY	44.28	HLA-A*30:02	LSPRWYFYY	non allergic	1.2832	Antigen
2	34	42	LSPRWYFYY	95.14	HLA-A*01:01	LSPRWYFYY	non allergic	1.2832	Antigen
5	42	50	MEVTPSGTW	18.29	HLA-B*44:02	MEVTPSGTW	allergic
5	42	50	MEVTPSGTW	20.2	HLA-B*44:03	MEVTPSGTW	allergic
1	48	56	NTASWFTAL	5.45	HLA-A*68:02	NTASWFTAL	non allergic	-0.0708	Non antigen
1	48	56	NTASWFTAL	41.91	HLA-A*02:06	NTASWFTAL	non allergic	-0.0708	Non antigen
4	59	67	NVTQAFGRR	21.49	HLA-A*68:01
3	41	49	QASSRSSSR	60.22	HLA-A*68:01
6	56	64	QLQQSMSSA	72.17	HLA-A*02:03
6	40	48	QTVTLLPAA	90	HLA-A*68:02
1	32	40	RSGARSKQR	77.28	HLA-A*31:01
1	36	44	RSKQRRPQG	69.45	HLA-A*30:01
3	49	57	RSRNSSRNS	13.37	HLA-A*30:01
4	52	60	RTATKAYNV	43.12	HLA-A*30:01
5	32	40	SAFFGMSRI	58.01	HLA-A*68:02
2	35	43	SPRWYFYYL	8.33	HLA-B*07:02	SPRWYFYYL	non allergic	0.734	Antigen
2	35	43	SPRWYFYYL	40.72	HLA-B*08:01	SPRWYFYYL	non allergic
3	61	69	SSRGTSPAR	31.64	HLA-A*31:01	SSRGTSPAR	allergic
3	61	69	SSRGTSPAR	36.51	HLA-A*30:01	SSRGTSPAR	allergic
3	53	61	SSRNSTPGS	22.51	HLA-A*30:01
3	47	55	SSRSRNSSR	23.43	HLA-A*31:01	SSRSRNSSR	allergic
3	47	55	SSRSRNSSR	48.6	HLA-A*30:01	SSRSRNSSR	allergic
3	43	51	SSRSSSRSR	39.49	HLA-A*30:01	SSRSSSRSR	allergic
3	43	51	SSRSSSRSR	47.54	HLA-A*31:01	SSRSSSRSR	allergic
1	49	57	TASWFTALT	36.28	HLA-A*68:02
5	45	53	TPSGTWLTY	7.45	HLA-B*35:01	TPSGTWLTY	non allergic	0.145	Non antigen
5	45	53	TPSGTWLTY	70.39	HLA-B*53:01	TPSGTWLTY	non allergic
4	36	44	VTKKSAAEA	46.97	HLA-A*30:01
4	58	66	YNVTQAFGR	69.25	HLA-A*68:01

## Sheet: MHC-Class-II
Seq #	Peptide start	Peptide end	Peptide sequence	IC50	Allele	epitopes	allergenicity	Score	Antigenic Behavoiur
1	153	167	DQIGYYRRATRRIRG	23.71	HLA-DRB1*01:01	DQIGYYRRATRRIRG	non allergen	-0.0825	Nonantigen condidates
1	328	342	DQIGYYRRATRRIRG	25.38	HLA-DRB1*01:01	DQIGYYRRATRRIRG	non allergen	-0.0825	Nonantigen condidates
1	127	141	DQVILLNKHIDAYKT	32.57	HLA-DRB1*01:01	DQVILLNKHIDAYKT	allergen	Neglacted	Negaive antigenic condidates
1	348	362	TPSGTWLTYTGAIKL	94.73	HLA-DRB1*01:01	TPSGTWLTYTGAIKL	non allergen	0.3271	Nonantigen condidates
1	311	325	PSGTWLTYTGAIKLD	70.51	HLA-DRB1*01:01	PSGTWLTYTGAIKLD	non allergen	0.3466	Nonantigen condidates
1	48	62	IAQFAPSASAFFGMS	39.63	HLA-DRB1*01:01	IAQFAPSASAFFGMS	non allergen	0.3975	Nonantigen condidates
1	301	315	LALLLLDRLNQLESK	49.32	HLA-DRB1*01:01	LALLLLDRLNQLESK	non allergen	0.7357	Good Antigenic condidate
1	168	182	LALLLLDRLNQLESK	52.56	HLA-DRB1*01:01	LALLLLDRLNQLESK	non allergen	0.7357	Good Antigenic condidate
1	83	97	RWYFYYLGTGPEAGL	87.72	HLA-DRB1*01:01	RWYFYYLGTGPEAGL	non allergen	0.7505	Good Antigenic condidate
1	389	403	ASAFFGMSRIGMEVT	14.23	HLA-DRB1*01:01	ASAFFGMSRIGMEVT	non allergen	0.862	Good Antigenic condidate
1	107	121	ASAFFGMSRIGMEVT	15.99	HLA-DRB1*01:01	ASAFFGMSRIGMEVT	non allergen	0.862	Good Antigenic condidate
1	389	403	ASAFFGMSRIGMEVT	14.23	HLA-DRB1*01:05	ASAFFGMSRIGMEVT	non allergen	0.862	Good Antigenic condidate
1	328	342	QVILLNKHIDAYKTF	80.61	HLA-DRB1*01:02	QVILLNKHIDAYKTF	non allergen	-0.091	Nonantigen condidates
1	389	403	DQIGYYRRATRRIRG	27.7	HLA-DRB1*01:02	DQIGYYRRATRRIRG	non allergen	-0.0825	Nonantigen condidates
1	153	167	NNAAIVLQLPQGTTL	61.42	HLA-DRB1*01:02	NNAAIVLQLPQGTTL	allergen	Neglacted	Negaive antigenic condidates
1	153	167	DQVILLNKHIDAYKT	31.52	HLA-DRB1*01:04	DQVILLNKHIDAYKT	allergen	Neglacted	Negaive antigenic condidates
1	389	403	DQVILLNKHIDAYKT	35.46	HLA-DRB1*01:04	DQVILLNKHIDAYKT	allergen	Neglacted	Negaive antigenic condidates
1	328	342	NTASWFTALTQHGKE	63.52	HLA-DRB1*01:04	NTASWFTALTQHGKE	non allergen	0.3057	Nonantigen condidates
1	224	238	TPSGTWLTYTGAIKL	94.57	HLA-DRB1*01:04	TPSGTWLTYTGAIKL	non allergen	0.3271	Nonantigen condidates
1	153	167	DQIGYYRRATRRIRG	23.71	HLA-DRB1*01:05	DQIGYYRRATRRIRG	non allergen	-0.0825	Nonantigen condidates
1	328	342	DQIGYYRRATRRIRG	25.38	HLA-DRB1*01:05	DQIGYYRRATRRIRG	non allergen	-0.0825	Nonantigen condidates
1	127	141	DQVILLNKHIDAYKT	32.57	HLA-DRB1*01:05	DQVILLNKHIDAYKT	allergen	Neglacted	Negaive antigenic condidates
1	348	362	TPSGTWLTYTGAIKL	94.73	HLA-DRB1*01:05	TPSGTWLTYTGAIKL	non allergen	0.3271	Nonantigen condidates
1	311	325	PSGTWLTYTGAIKLD	70.51	HLA-DRB1*01:05	PSGTWLTYTGAIKLD	non allergen	0.3466	Nonantigen condidates
1	48	62	IAQFAPSASAFFGMS	39.63	HLA-DRB1*01:05	IAQFAPSASAFFGMS	non allergen	0.3975	Nonantigen condidates
1	301	315	LALLLLDRLNQLESK	49.32	HLA-DRB1*01:05	LALLLLDRLNQLESK	non allergen	0.7357	Good Antigenic condidate
1	168	182	LALLLLDRLNQLESK	52.56	HLA-DRB1*01:05	LALLLLDRLNQLESK	non allergen	0.7357	Good Antigenic condidate
1	83	97	RWYFYYLGTGPEAGL	87.72	HLA-DRB1*01:05	RWYFYYLGTGPEAGL	non allergen	0.7505	Good Antigenic condidate
1	107	121	ASAFFGMSRIGMEVT	15.99	HLA-DRB1*01:05	ASAFFGMSRIGMEVT	non allergen	0.862	Good Antigenic condidate
1	389	403	ASAFFGMSRIGMEVT	14.23	HLA-DRB1*01:07	ASAFFGMSRIGMEVT	non allergen	0.862	Good Antigenic condidate
1	107	121	ASAFFGMSRIGMEVT	15.99	HLA-DRB1*01:07	ASAFFGMSRIGMEVT	non allergen	0.862	Good Antigenic condidate
1	153	167	QVILLNKHIDAYKTF	76.96	HLA-DRB1*01:06	QVILLNKHIDAYKTF	non allergen	-0.091	Nonantigen condidates
1	328	342	WPQIAQFAPSASAFF	99.62	HLA-DRB1*01:06	WPQIAQFAPSASAFF	non allergen	0.3028	Nonantigen condidates
1	301	315	TPSGTWLTYTGAIKL	94.06	HLA-DRB1*01:06	TPSGTWLTYTGAIKL	non allergen	0.3271	Nonantigen condidates
1	83	97	QIGYYRRATRRIRGG	70.72	HLA-DRB1*01:06	QIGYYRRATRRIRGG	non allergen	0.4614	Antigenic condidate
1	389	403	QQTVTLLPAADLDDF	75.32	HLA-DRB1*01:06	QQTVTLLPAADLDDF	non allergen	0.4614	Antigenic condidate
1	153	167	DQIGYYRRATRRIRG	23.71	HLA-DRB1*01:07	DQIGYYRRATRRIRG	non allergen	-0.0825	Nonantigen condidates
1	328	342	DQIGYYRRATRRIRG	25.38	HLA-DRB1*01:07	DQIGYYRRATRRIRG	non allergen	-0.0825	Nonantigen condidates
1	127	141	DQVILLNKHIDAYKT	32.57	HLA-DRB1*01:07	DQVILLNKHIDAYKT	allergen	Neglacted	Negaive antigenic condidates
1	348	362	TPSGTWLTYTGAIKL	94.73	HLA-DRB1*01:07	TPSGTWLTYTGAIKL	non allergen	0.3271	Nonantigen condidates
1	311	325	PSGTWLTYTGAIKLD	70.51	HLA-DRB1*01:07	PSGTWLTYTGAIKLD	non allergen	0.3466	Nonantigen condidates
1	48	62	IAQFAPSASAFFGMS	39.63	HLA-DRB1*01:07	IAQFAPSASAFFGMS	non allergen	0.3975	Nonantigen condidates
1	301	315	LALLLLDRLNQLESK	49.32	HLA-DRB1*01:07	LALLLLDRLNQLESK	non allergen	0.7357	Good Antigenic condidate
1	168	182	LALLLLDRLNQLESK	52.56	HLA-DRB1*01:07	LALLLLDRLNQLESK	non allergen	0.7357	Good Antigenic condidate
1	83	97	RWYFYYLGTGPEAGL	87.72	HLA-DRB1*01:07	RWYFYYLGTGPEAGL	non allergen	0.7505	Good Antigenic condidate
1	389	403	ASAFFGMSRIGMEVT	14.23	HLA-DRB1*01:08	ASAFFGMSRIGMEVT	non allergen	0.862	Good Antigenic condidate
1	107	121	ASAFFGMSRIGMEVT	15.99	HLA-DRB1*01:08	ASAFFGMSRIGMEVT	non allergen	0.862	Good Antigenic condidate
1	389	403	ASAFFGMSRIGMEVT	14.23	HLA-DRB1*01:12	ASAFFGMSRIGMEVT	non allergen	0.862	Good Antigenic condidate
1	153	167	DQIGYYRRATRRIRG	23.71	HLA-DRB1*01:08	DQIGYYRRATRRIRG	non allergen	-0.0825	Nonantigen condidates
1	328	342	DQIGYYRRATRRIRG	25.38	HLA-DRB1*01:08	DQIGYYRRATRRIRG	non allergen	-0.0825	Nonantigen condidates
1	127	141	DQVILLNKHIDAYKT	32.57	HLA-DRB1*01:08	DQVILLNKHIDAYKT	allergen	Neglacted	Negaive antigenic condidates
1	348	362	TPSGTWLTYTGAIKL	94.73	HLA-DRB1*01:08	TPSGTWLTYTGAIKL	non allergen	0.3271	Nonantigen condidates
1	311	325	PSGTWLTYTGAIKLD	70.51	HLA-DRB1*01:08	PSGTWLTYTGAIKLD	non allergen	0.3466	Nonantigen condidates
1	48	62	IAQFAPSASAFFGMS	39.63	HLA-DRB1*01:08	IAQFAPSASAFFGMS	non allergen	0.3975	Nonantigen condidates
1	301	315	LALLLLDRLNQLESK	49.32	HLA-DRB1*01:08	LALLLLDRLNQLESK	non allergen	0.7357	Good Antigenic condidate
1	168	182	LALLLLDRLNQLESK	52.56	HLA-DRB1*01:08	LALLLLDRLNQLESK	non allergen	0.7357	Good Antigenic condidate
1	83	97	RWYFYYLGTGPEAGL	87.72	HLA-DRB1*01:08	RWYFYYLGTGPEAGL	non allergen	0.7505	Good Antigenic condidate
1	107	121	ASAFFGMSRIGMEVT	15.99	HLA-DRB1*01:12	ASAFFGMSRIGMEVT	non allergen	0.862	Good Antigenic condidate
1	389	403	ASAFFGMSRIGMEVT	13.84	HLA-DRB1*01:14	ASAFFGMSRIGMEVT	non allergen	0.862	Good Antigenic condidate
1	107	121	ASAFFGMSRIGMEVT	15.7	HLA-DRB1*01:14	ASAFFGMSRIGMEVT	non allergen	0.862	Good Antigenic condidate
1	328	342	PKGFYAEGSRGGSQA	69.09	HLA-DRB1*01:09	PKGFYAEGSRGGSQA	non allergen	0.2173	Nonantigen condidates
1	389	403	QIGYYRRATRRIRGG	70.6	HLA-DRB1*01:09	QIGYYRRATRRIRGG	non allergen	0.4614	Antigenic condidate
1	153	167	QIGYYRRATRRIRGG	70.94	HLA-DRB1*01:09	QIGYYRRATRRIRGG	non allergen	0.4614	Antigenic condidate
1	107	121	NKHIDAYKTFPPTEP	55.97	HLA-DRB1*01:09	NKHIDAYKTFPPTEP	allergen	Neglacted	Negaive antigenic condidates
1	83	97	WLTYTGAIKLDDKDP	95.79	HLA-DRB1*01:09	WLTYTGAIKLDDKDP	non allergen	1.2787	Best Antigenic condidates
1	83	97	QVILLNKHIDAYKTF	79.53	HLA-DRB1*01:10	QVILLNKHIDAYKTF	non allergen	-0.091	Nonantigen condidates
1	107	121	DQIGYYRRATRRIRG	18.89	HLA-DRB1*01:10	DQIGYYRRATRRIRG	non allergen	-0.0825	Nonantigen condidates
1	389	403	DQIGYYRRATRRIRG	23.21	HLA-DRB1*01:10	DQIGYYRRATRRIRG	non allergen	-0.0825	Nonantigen condidates
1	328	342	DQVILLNKHIDAYKT	27.77	HLA-DRB1*01:10	DQVILLNKHIDAYKT	allergen	Neglacted	Negaive antigenic condidates
1	153	167	DQVILLNKHIDAYKT	31.04	HLA-DRB1*01:10	DQVILLNKHIDAYKT	allergen	Neglacted	Negaive antigenic condidates
1	311	325	PKGFYAEGSRGGSQA	68.95	HLA-DRB1*01:10	PKGFYAEGSRGGSQA	non allergen	0.2173	Nonantigen condidates
1	224	238	NNAAIVLQLPQGTTL	59.96	HLA-DRB1*01:10	NNAAIVLQLPQGTTL	allergen	Neglacted	Negaive antigenic condidates
1	301	315	NNAAIVLQLPQGTTL	60.8	HLA-DRB1*01:10	NNAAIVLQLPQGTTL	allergen	Neglacted	Negaive antigenic condidates
1	127	141	LDRLNQLESKMSGKG	55.12	HLA-DRB1*01:10	LDRLNQLESKMSGKG	non allergen	0.7029	Good Antigenic condidate
1	168	182	LALLLLDRLNQLESK	48.94	HLA-DRB1*01:10	LALLLLDRLNQLESK	non allergen	0.7357	Good Antigenic condidate
1	48	62	LALLLLDRLNQLESK	51.38	HLA-DRB1*01:10	LALLLLDRLNQLESK	non allergen	0.7357	Good Antigenic condidate
1	263	277	WLTYTGAIKLDDKDP	95.39	HLA-DRB1*01:10	WLTYTGAIKLDDKDP	non allergen	1.2787	Best Antigenic condidates
1	389	403	DQVILLNKHIDAYKT	37.84	HLA-DRB1*01:11	DQVILLNKHIDAYKT	allergen	Neglacted	Negaive antigenic condidates
1	127	141	QIGYYRRATRRIRGG	71.8	HLA-DRB1*01:11	QIGYYRRATRRIRGG	non allergen	0.4614	Antigenic condidate
1	328	342	NKHIDAYKTFPPTEP	56.74	HLA-DRB1*01:11	NKHIDAYKTFPPTEP	allergen	Neglacted	Negaive antigenic condidates
1	153	167	LDRLNQLESKMSGKG	55.76	HLA-DRB1*01:11	LDRLNQLESKMSGKG	non allergen	0.7029	Good Antigenic condidate
1	107	121	LALLLLDRLNQLESK	45.97	HLA-DRB1*01:11	LALLLLDRLNQLESK	non allergen	0.7357	Good Antigenic condidate
1	153	167	DQIGYYRRATRRIRG	23.71	HLA-DRB1*01:12	DQIGYYRRATRRIRG	non allergen	-0.0825	Nonantigen condidates
1	328	342	DQIGYYRRATRRIRG	25.38	HLA-DRB1*01:12	DQIGYYRRATRRIRG	non allergen	-0.0825	Nonantigen condidates
1	127	141	DQVILLNKHIDAYKT	32.57	HLA-DRB1*01:12	DQVILLNKHIDAYKT	allergen	Neglacted	Negaive antigenic condidates
1	348	362	TPSGTWLTYTGAIKL	94.73	HLA-DRB1*01:12	TPSGTWLTYTGAIKL	non allergen	0.3271	Nonantigen condidates
1	311	325	PSGTWLTYTGAIKLD	70.51	HLA-DRB1*01:12	PSGTWLTYTGAIKLD	non allergen	0.3466	Nonantigen condidates
1	48	62	IAQFAPSASAFFGMS	39.63	HLA-DRB1*01:12	IAQFAPSASAFFGMS	non allergen	0.3975	Nonantigen condidates
1	301	315	LALLLLDRLNQLESK	49.32	HLA-DRB1*01:12	LALLLLDRLNQLESK	non allergen	0.7357	Good Antigenic condidate
1	168	182	LALLLLDRLNQLESK	52.56	HLA-DRB1*01:12	LALLLLDRLNQLESK	non allergen	0.7357	Good Antigenic condidate
1	83	97	RWYFYYLGTGPEAGL	87.72	HLA-DRB1*01:12	RWYFYYLGTGPEAGL	non allergen	0.7505	Good Antigenic condidate
1	389	403	ASAFFGMSRIGMEVT	14.25	HLA-DRB1*01:18	ASAFFGMSRIGMEVT	non allergen	0.862	Good Antigenic condidate
1	389	403	ASAFFGMSRIGMEVT	14.23	HLA-DRB1*01:19	ASAFFGMSRIGMEVT	non allergen	0.862	Good Antigenic condidate
1	107	121	ASAFFGMSRIGMEVT	15.99	HLA-DRB1*01:19	ASAFFGMSRIGMEVT	non allergen	0.862	Good Antigenic condidate
1	107	121	DQIGYYRRATRRIRG	19.65	HLA-DRB1*01:13	DQIGYYRRATRRIRG	non allergen	-0.0825	Nonantigen condidates
1	328	342	DQIGYYRRATRRIRG	20.2	HLA-DRB1*01:13	DQIGYYRRATRRIRG	non allergen	-0.0825	Nonantigen condidates
1	301	315	DQVILLNKHIDAYKT	28.29	HLA-DRB1*01:13	DQVILLNKHIDAYKT	allergen	Neglacted	Negaive antigenic condidates
1	389	403	DQVILLNKHIDAYKT	31.51	HLA-DRB1*01:13	DQVILLNKHIDAYKT	allergen	Neglacted	Negaive antigenic condidates
1	127	141	DQVILLNKHIDAYKT	34.66	HLA-DRB1*01:13	DQVILLNKHIDAYKT	allergen	Neglacted	Negaive antigenic condidates
1	153	167	KDGIIWVATEGALNT	43.6	HLA-DRB1*01:13	KDGIIWVATEGALNT	non allergen	0.0501	Nonantigen condidates		1695
1	263	277	KDGIIWVATEGALNT	43.94	HLA-DRB1*01:13	KDGIIWVATEGALNT	non allergen	0.0501	Nonantigen condidates
1	83	97	NTASWFTALTQHGKE	63.9	HLA-DRB1*01:13	NTASWFTALTQHGKE	non allergen	0.3057	Nonantigen condidates
1	311	325	NNAAIVLQLPQGTTL	61.58	HLA-DRB1*01:13	NNAAIVLQLPQGTTL	allergen	Neglacted	Negaive antigenic condidates
1	168	182	QQTVTLLPAADLDDF	75.73	HLA-DRB1*01:13	QQTVTLLPAADLDDF	non allergen	0.4614	Antigenic condidate
1	306	320	RWYFYYLGTGPEAGL	88.26	HLA-DRB1*01:13	RWYFYYLGTGPEAGL	non allergen	0.7505	Good Antigenic condidate
1	224	238	RWYFYYLGTGPEAGL	88.48	HLA-DRB1*01:13	RWYFYYLGTGPEAGL	non allergen	0.7505	Good Antigenic condidate
1	389	403	ASAFFGMSRIGMEVT	15.39	HLA-DRB1*01:20	ASAFFGMSRIGMEVT	non allergen	0.862	Good Antigenic condidate
1	328	342	DQIGYYRRATRRIRG	23.78	HLA-DRB1*01:14	DQIGYYRRATRRIRG	non allergen	-0.0825	Nonantigen condidates
1	127	141	DQVILLNKHIDAYKT	28.83	HLA-DRB1*01:14	DQVILLNKHIDAYKT	allergen	Neglacted	Negaive antigenic condidates
1	153	167	DQVILLNKHIDAYKT	34.92	HLA-DRB1*01:14	DQVILLNKHIDAYKT	allergen	Neglacted	Negaive antigenic condidates
1	311	325	NTASWFTALTQHGKE	65.27	HLA-DRB1*01:14	NTASWFTALTQHGKE	non allergen	0.3057	Nonantigen condidates
1	301	315	IAQFAPSASAFFGMS	39.61	HLA-DRB1*01:14	IAQFAPSASAFFGMS	non allergen	0.3975	Nonantigen condidates
1	48	62	QQTVTLLPAADLDDF	71.97	HLA-DRB1*01:14	QQTVTLLPAADLDDF	non allergen	0.4614	Antigenic condidate
1	224	238	QQTVTLLPAADLDDF	73.65	HLA-DRB1*01:14	QQTVTLLPAADLDDF	non allergen	0.4614	Antigenic condidate
1	389	403	ASAFFGMSRIGMEVT	14.23	HLA-DRB1*01:22	ASAFFGMSRIGMEVT	non allergen	0.862	Good Antigenic condidate
1	107	121	ASAFFGMSRIGMEVT	15.99	HLA-DRB1*01:22	ASAFFGMSRIGMEVT	non allergen	0.862	Good Antigenic condidate
1	306	320	TATKAYNVTQAFGRR	92.77	HLA-DRB1*01:14	TATKAYNVTQAFGRR	allergen	Neglacted	Negaive antigenic condidates
1	107	121	SASAFFGMSRIGMEV	90.09	HLA-DRB1*01:17	SASAFFGMSRIGMEV	non allergen	-0.0607	Nonantigen condidates
1	328	342	DQIGYYRRATRRIRG	21.35	HLA-DRB1*01:18	DQIGYYRRATRRIRG	non allergen	-0.0825	Nonantigen condidates
1	107	121	DQIGYYRRATRRIRG	27.11	HLA-DRB1*01:18	DQIGYYRRATRRIRG	non allergen	-0.0825	Nonantigen condidates
1	153	167	DQIGYYRRATRRIRG	27.72	HLA-DRB1*01:18	DQIGYYRRATRRIRG	non allergen	-0.0825	Nonantigen condidates
1	311	325	NTASWFTALTQHGKE	67.29	HLA-DRB1*01:18	NTASWFTALTQHGKE	non allergen	0.3057	Nonantigen condidates
1	224	238	IAQFAPSASAFFGMS	40.82	HLA-DRB1*01:18	IAQFAPSASAFFGMS	non allergen	0.3975	Nonantigen condidates
1	301	315	KHWPQIAQFAPSASA	44.79	HLA-DRB1*01:18	KHWPQIAQFAPSASA	non allergen	0.4293	Antigenic condidate
1	48	62	QIGYYRRATRRIRGG	71.03	HLA-DRB1*01:18	QIGYYRRATRRIRGG	non allergen	0.4614	Antigenic condidate
1	348	362	NNAAIVLQLPQGTTL	62.23	HLA-DRB1*01:18	NNAAIVLQLPQGTTL	allergen	Neglacted	Negaive antigenic condidates
1	127	141	LALLLLDRLNQLESK	45	HLA-DRB1*01:18	LALLLLDRLNQLESK	non allergen	0.7357	Good Antigenic condidate
1	389	403	ASAFFGMSRIGMEVT	14.23	HLA-DRB1*01:25	ASAFFGMSRIGMEVT	non allergen	0.862	Good Antigenic condidate
1	343	357	SASAFFGMSRIGMEV	90.42	HLA-DRB1*01:18	SASAFFGMSRIGMEV	non allergen	-0.0607	Nonantigen condidates
1	153	167	DQIGYYRRATRRIRG	23.71	HLA-DRB1*01:19	DQIGYYRRATRRIRG	non allergen	-0.0825	Nonantigen condidates
1	328	342	DQIGYYRRATRRIRG	25.38	HLA-DRB1*01:19	DQIGYYRRATRRIRG	non allergen	-0.0825	Nonantigen condidates
1	127	141	DQVILLNKHIDAYKT	32.57	HLA-DRB1*01:19	DQVILLNKHIDAYKT	allergen	Neglacted	Negaive antigenic condidates
1	348	362	TPSGTWLTYTGAIKL	94.73	HLA-DRB1*01:19	TPSGTWLTYTGAIKL	non allergen	0.3271	Nonantigen condidates
1	311	325	PSGTWLTYTGAIKLD	70.51	HLA-DRB1*01:19	PSGTWLTYTGAIKLD	non allergen	0.3466	Nonantigen condidates
1	48	62	IAQFAPSASAFFGMS	39.63	HLA-DRB1*01:19	IAQFAPSASAFFGMS	non allergen	0.3975	Nonantigen condidates
1	301	315	LALLLLDRLNQLESK	49.32	HLA-DRB1*01:19	LALLLLDRLNQLESK	non allergen	0.7357	Good Antigenic condidate
1	168	182	LALLLLDRLNQLESK	52.56	HLA-DRB1*01:19	LALLLLDRLNQLESK	non allergen	0.7357	Good Antigenic condidate
1	83	97	RWYFYYLGTGPEAGL	87.72	HLA-DRB1*01:19	RWYFYYLGTGPEAGL	non allergen	0.7505	Good Antigenic condidate
1	107	121	ASAFFGMSRIGMEVT	15.99	HLA-DRB1*01:25	ASAFFGMSRIGMEVT	non allergen	0.862	Good Antigenic condidate
1	389	403	ASAFFGMSRIGMEVT	14.23	HLA-DRB1*01:27	ASAFFGMSRIGMEVT	non allergen	0.862	Good Antigenic condidate
1	107	121	ASAFFGMSRIGMEVT	15.99	HLA-DRB1*01:27	ASAFFGMSRIGMEVT	non allergen	0.862	Good Antigenic condidate
1	153	167	DQIGYYRRATRRIRG	19.21	HLA-DRB1*01:20	DQIGYYRRATRRIRG	non allergen	-0.0825	Nonantigen condidates
1	328	342	DQVILLNKHIDAYKT	29.77	HLA-DRB1*01:20	DQVILLNKHIDAYKT	allergen	Neglacted	Negaive antigenic condidates
1	224	238	DQVILLNKHIDAYKT	36.41	HLA-DRB1*01:20	DQVILLNKHIDAYKT	allergen	Neglacted	Negaive antigenic condidates
1	301	315	KDGIIWVATEGALNT	43.93	HLA-DRB1*01:20	KDGIIWVATEGALNT	non allergen	0.0501	Nonantigen condidates
1	127	141	PKGFYAEGSRGGSQA	68.27	HLA-DRB1*01:20	PKGFYAEGSRGGSQA	non allergen	0.2173	Nonantigen condidates
1	107	121	NTASWFTALTQHGKE	65.99	HLA-DRB1*01:20	NTASWFTALTQHGKE	non allergen	0.3057	Nonantigen condidates
1	348	362	PSGTWLTYTGAIKLD	69.64	HLA-DRB1*01:20	PSGTWLTYTGAIKLD	non allergen	0.3466	Nonantigen condidates
1	83	97	RWYFYYLGTGPEAGL	85.27	HLA-DRB1*01:20	RWYFYYLGTGPEAGL	non allergen	0.7505	Good Antigenic condidate
1	389	403	ASAFFGMSRIGMEVT	14.23	HLA-DRB1*01:28	ASAFFGMSRIGMEVT	non allergen	0.862	Good Antigenic condidate
1	311	325	YTGAIKLDDKDPNFK	99.78	HLA-DRB1*01:20
1	389	403	DQIGYYRRATRRIRG	26.99	HLA-DRB1*01:21	DQIGYYRRATRRIRG	non allergen	-0.0825	Nonantigen condidates
1	107	121	DQVILLNKHIDAYKT	33.08	HLA-DRB1*01:21	DQVILLNKHIDAYKT	allergen	Neglacted	Negaive antigenic condidates
1	328	342	DQVILLNKHIDAYKT	38.49	HLA-DRB1*01:21	DQVILLNKHIDAYKT	allergen	Neglacted	Negaive antigenic condidates
1	153	167	PSGTWLTYTGAIKLD	69.94	HLA-DRB1*01:21	PSGTWLTYTGAIKLD	non allergen	0.3466	Nonantigen condidates
1	301	315	NNAAIVLQLPQGTTL	58.99	HLA-DRB1*01:21	NNAAIVLQLPQGTTL	allergen	Neglacted	Negaive antigenic condidates
1	127	141	LALLLLDRLNQLESK	47.15	HLA-DRB1*01:21	LALLLLDRLNQLESK	non allergen	0.7357	Good Antigenic condidate
1	48	62	RWYFYYLGTGPEAGL	85.14	HLA-DRB1*01:21	RWYFYYLGTGPEAGL	non allergen	0.7505	Good Antigenic condidate
1	153	167	DQIGYYRRATRRIRG	23.71	HLA-DRB1*01:22	DQIGYYRRATRRIRG	non allergen	-0.0825	Nonantigen condidates
1	328	342	DQIGYYRRATRRIRG	25.38	HLA-DRB1*01:22	DQIGYYRRATRRIRG	non allergen	-0.0825	Nonantigen condidates
1	127	141	DQVILLNKHIDAYKT	32.57	HLA-DRB1*01:22	DQVILLNKHIDAYKT	allergen	Neglacted	Negaive antigenic condidates
1	348	362	TPSGTWLTYTGAIKL	94.73	HLA-DRB1*01:22	TPSGTWLTYTGAIKL	non allergen	0.3271	Nonantigen condidates
1	311	325	PSGTWLTYTGAIKLD	70.51	HLA-DRB1*01:22	PSGTWLTYTGAIKLD	non allergen	0.3466	Nonantigen condidates
1	48	62	IAQFAPSASAFFGMS	39.63	HLA-DRB1*01:22	IAQFAPSASAFFGMS	non allergen	0.3975	Nonantigen condidates
1	301	315	LALLLLDRLNQLESK	49.32	HLA-DRB1*01:22	LALLLLDRLNQLESK	non allergen	0.7357	Good Antigenic condidate
1	168	182	LALLLLDRLNQLESK	52.56	HLA-DRB1*01:22	LALLLLDRLNQLESK	non allergen	0.7357	Good Antigenic condidate
1	83	97	RWYFYYLGTGPEAGL	87.72	HLA-DRB1*01:22	RWYFYYLGTGPEAGL	non allergen	0.7505	Good Antigenic condidate
1	107	121	ASAFFGMSRIGMEVT	15.99	HLA-DRB1*01:28	ASAFFGMSRIGMEVT	non allergen	0.862	Good Antigenic condidate
1	389	403	ASAFFGMSRIGMEVT	14.23	HLA-DRB1*01:30	ASAFFGMSRIGMEVT	non allergen	0.862	Good Antigenic condidate
1	107	121	ASAFFGMSRIGMEVT	15.99	HLA-DRB1*01:30	ASAFFGMSRIGMEVT	non allergen	0.862	Good Antigenic condidate
1	389	403	DQVILLNKHIDAYKT	33.14	HLA-DRB1*01:24	DQVILLNKHIDAYKT	allergen	Neglacted	Negaive antigenic condidates
1	127	141	PSGTWLTYTGAIKLD	70.45	HLA-DRB1*01:24	PSGTWLTYTGAIKLD	non allergen	0.3466	Nonantigen condidates
1	107	121	IAQFAPSASAFFGMS	39.87	HLA-DRB1*01:24	IAQFAPSASAFFGMS	non allergen	0.3975	Nonantigen condidates
1	328	342	NKHIDAYKTFPPTEP	58.16	HLA-DRB1*01:24	NKHIDAYKTFPPTEP	allergen	Neglacted	Negaive antigenic condidates
1	153	167	LALLLLDRLNQLESK	48.1	HLA-DRB1*01:24	LALLLLDRLNQLESK	non allergen	0.7357	Good Antigenic condidate
1	153	167	DQIGYYRRATRRIRG	23.71	HLA-DRB1*01:25	DQIGYYRRATRRIRG	non allergen	-0.0825	Nonantigen condidates
1	328	342	DQIGYYRRATRRIRG	25.38	HLA-DRB1*01:25	DQIGYYRRATRRIRG	non allergen	-0.0825	Nonantigen condidates
1	127	141	DQVILLNKHIDAYKT	32.57	HLA-DRB1*01:25	DQVILLNKHIDAYKT	allergen	Neglacted	Negaive antigenic condidates
1	348	362	TPSGTWLTYTGAIKL	94.73	HLA-DRB1*01:25	TPSGTWLTYTGAIKL	non allergen	0.3271	Nonantigen condidates
1	311	325	PSGTWLTYTGAIKLD	70.51	HLA-DRB1*01:25	PSGTWLTYTGAIKLD	non allergen	0.3466	Nonantigen condidates
1	48	62	IAQFAPSASAFFGMS	39.63	HLA-DRB1*01:25	IAQFAPSASAFFGMS	non allergen	0.3975	Nonantigen condidates
1	301	315	LALLLLDRLNQLESK	49.32	HLA-DRB1*01:25	LALLLLDRLNQLESK	non allergen	0.7357	Good Antigenic condidate
1	168	182	LALLLLDRLNQLESK	52.56	HLA-DRB1*01:25	LALLLLDRLNQLESK	non allergen	0.7357	Good Antigenic condidate
1	83	97	RWYFYYLGTGPEAGL	87.72	HLA-DRB1*01:25	RWYFYYLGTGPEAGL	non allergen	0.7505	Good Antigenic condidate
1	389	403	ASAFFGMSRIGMEVT	14.23	HLA-DRB1*01:31	ASAFFGMSRIGMEVT	non allergen	0.862	Good Antigenic condidate
1	107	121	ASAFFGMSRIGMEVT	15.99	HLA-DRB1*01:31	ASAFFGMSRIGMEVT	non allergen	0.862	Good Antigenic condidate
1	389	403	ASAFFGMSRIGMEVT	14.23	HLA-DRB1*01:32	ASAFFGMSRIGMEVT	non allergen	0.862	Good Antigenic condidate
1	328	342	QVILLNKHIDAYKTF	80.61	HLA-DRB1*01:26	QVILLNKHIDAYKTF	non allergen	-0.091	Nonantigen condidates
1	389	403	DQIGYYRRATRRIRG	27.7	HLA-DRB1*01:26	DQIGYYRRATRRIRG	non allergen	-0.0825	Nonantigen condidates
1	153	167	NNAAIVLQLPQGTTL	61.42	HLA-DRB1*01:26	NNAAIVLQLPQGTTL	allergen	Neglacted	Negaive antigenic condidates
1	153	167	DQIGYYRRATRRIRG	23.71	HLA-DRB1*01:27	DQIGYYRRATRRIRG	non allergen	-0.0825	Nonantigen condidates
1	328	342	DQIGYYRRATRRIRG	25.38	HLA-DRB1*01:27	DQIGYYRRATRRIRG	non allergen	-0.0825	Nonantigen condidates
1	127	141	DQVILLNKHIDAYKT	32.57	HLA-DRB1*01:27	DQVILLNKHIDAYKT	allergen	Neglacted	Negaive antigenic condidates
1	348	362	TPSGTWLTYTGAIKL	94.73	HLA-DRB1*01:27	TPSGTWLTYTGAIKL	non allergen	0.3271	Nonantigen condidates
1	48	62	IAQFAPSASAFFGMS	39.63	HLA-DRB1*01:27	IAQFAPSASAFFGMS	non allergen	0.3975	Nonantigen condidates
1	311	325	QFAPSASAFFGMSRI	70.51	HLA-DRB1*01:27	QFAPSASAFFGMSRI	non allergen	0.4658	Antigenic condidate
1	301	315	LALLLLDRLNQLESK	49.32	HLA-DRB1*01:27	LALLLLDRLNQLESK	non allergen	0.7357	Good Antigenic condidate
1	168	182	LALLLLDRLNQLESK	52.56	HLA-DRB1*01:27	LALLLLDRLNQLESK	non allergen	0.7357	Good Antigenic condidate
1	83	97	RWYFYYLGTGPEAGL	87.72	HLA-DRB1*01:27	RWYFYYLGTGPEAGL	non allergen	0.7505	Good Antigenic condidate
1	107	121	ASAFFGMSRIGMEVT	15.99	HLA-DRB1*01:32	ASAFFGMSRIGMEVT	non allergen	0.862	Good Antigenic condidate
1	325	339	ASAFFGMSRIGMEVT	8.54	HLA-DRB1*07:01	ASAFFGMSRIGMEVT	non allergen	0.862	Good Antigenic condidate
1	330	344	ASAFFGMSRIGMEVT	13.92	HLA-DRB1*07:01	ASAFFGMSRIGMEVT	non allergen	0.862	Good Antigenic condidate
1	153	167	DQIGYYRRATRRIRG	23.71	HLA-DRB1*01:28	DQIGYYRRATRRIRG	non allergen	-0.0825	Nonantigen condidates
1	328	342	DQIGYYRRATRRIRG	25.38	HLA-DRB1*01:28	DQIGYYRRATRRIRG	non allergen	-0.0825	Nonantigen condidates
1	127	141	DQVILLNKHIDAYKT	32.57	HLA-DRB1*01:28	DQVILLNKHIDAYKT	allergen	Neglacted	Negaive antigenic condidates
1	348	362	TPSGTWLTYTGAIKL	94.73	HLA-DRB1*01:28	TPSGTWLTYTGAIKL	non allergen	0.3271	Nonantigen condidates
1	48	62	IAQFAPSASAFFGMS	39.63	HLA-DRB1*01:28	IAQFAPSASAFFGMS	non allergen	0.3975	Nonantigen condidates
1	311	325	QFAPSASAFFGMSRI	70.51	HLA-DRB1*01:28	QFAPSASAFFGMSRI	non allergen	0.4658	Antigenic condidate
1	301	315	LALLLLDRLNQLESK	49.32	HLA-DRB1*01:28	LALLLLDRLNQLESK	non allergen	0.7357	Good Antigenic condidate
1	168	182	LALLLLDRLNQLESK	52.56	HLA-DRB1*01:28	LALLLLDRLNQLESK	non allergen	0.7357	Good Antigenic condidate
1	83	97	RWYFYYLGTGPEAGL	87.72	HLA-DRB1*01:28	RWYFYYLGTGPEAGL	non allergen	0.7505	Good Antigenic condidate
1	304	318	ASAFFGMSRIGMEVT	16.35	HLA-DRB1*07:01	ASAFFGMSRIGMEVT	non allergen	0.862	Good Antigenic condidate
1	325	339	ASAFFGMSRIGMEVT	8.54	HLA-DRB1*07:03	ASAFFGMSRIGMEVT	non allergen	0.862	Good Antigenic condidate
1	330	344	ASAFFGMSRIGMEVT	13.92	HLA-DRB1*07:03	ASAFFGMSRIGMEVT	non allergen	0.862	Good Antigenic condidate
1	389	403	DQVILLNKHIDAYKT	33.5	HLA-DRB1*01:29	DQVILLNKHIDAYKT	allergen	Neglacted	Negaive antigenic condidates
1	107	121	DQVILLNKHIDAYKT	36.58	HLA-DRB1*01:29	DQVILLNKHIDAYKT	allergen	Neglacted	Negaive antigenic condidates
1	48	62	WPQIAQFAPSASAFF	98.59	HLA-DRB1*01:29	WPQIAQFAPSASAFF	non allergen	0.3028	Nonantigen condidates
1	153	167	NKHIDAYKTFPPTEP	56	HLA-DRB1*01:29	NKHIDAYKTFPPTEP	allergen	Neglacted	Negaive antigenic condidates
1	328	342	LALLLLDRLNQLESK	53.31	HLA-DRB1*01:29	LALLLLDRLNQLESK	non allergen	0.7357	Good Antigenic condidate
1	127	141	RWYFYYLGTGPEAGL	83.58	HLA-DRB1*01:29	RWYFYYLGTGPEAGL	non allergen	0.7505	Good Antigenic condidate
1	301	315	TATKAYNVTQAFGRR	93.59	HLA-DRB1*01:29	TATKAYNVTQAFGRR	allergen	Neglacted	Negaive antigenic condidates
1	153	167	DQIGYYRRATRRIRG	23.71	HLA-DRB1*01:30	DQIGYYRRATRRIRG	non allergen	-0.0825	Nonantigen condidates
1	328	342	DQIGYYRRATRRIRG	25.38	HLA-DRB1*01:30	DQIGYYRRATRRIRG	non allergen	-0.0825	Nonantigen condidates
1	127	141	DQVILLNKHIDAYKT	32.57	HLA-DRB1*01:30	DQVILLNKHIDAYKT	allergen	Neglacted	Negaive antigenic condidates
1	348	362	TPSGTWLTYTGAIKL	94.73	HLA-DRB1*01:30	TPSGTWLTYTGAIKL	non allergen	0.3271	Nonantigen condidates
1	48	62	IAQFAPSASAFFGMS	39.63	HLA-DRB1*01:30	IAQFAPSASAFFGMS	non allergen	0.3975	Nonantigen condidates
1	311	325	QIGYYRRATRRIRGG	70.51	HLA-DRB1*01:30	QIGYYRRATRRIRGG	non allergen	0.4614	Antigenic condidate
1	301	315	LALLLLDRLNQLESK	49.32	HLA-DRB1*01:30	LALLLLDRLNQLESK	non allergen	0.7357	Good Antigenic condidate
1	168	182	LALLLLDRLNQLESK	52.56	HLA-DRB1*01:30	LALLLLDRLNQLESK	non allergen	0.7357	Good Antigenic condidate
1	83	97	RWYFYYLGTGPEAGL	87.72	HLA-DRB1*01:30	RWYFYYLGTGPEAGL	non allergen	0.7505	Good Antigenic condidate
1	304	318	ASAFFGMSRIGMEVT	16.35	HLA-DRB1*07:03	ASAFFGMSRIGMEVT	non allergen	0.862	Good Antigenic condidate
1	325	339	ASAFFGMSRIGMEVT	8.54	HLA-DRB1*07:05	ASAFFGMSRIGMEVT	non allergen	0.862	Good Antigenic condidate
1	330	344	ASAFFGMSRIGMEVT	13.92	HLA-DRB1*07:05	ASAFFGMSRIGMEVT	non allergen	0.862	Good Antigenic condidate
1	153	167	DQIGYYRRATRRIRG	23.71	HLA-DRB1*01:31	DQIGYYRRATRRIRG	non allergen	-0.0825	Nonantigen condidates
1	328	342	DQIGYYRRATRRIRG	25.38	HLA-DRB1*01:31	DQIGYYRRATRRIRG	non allergen	-0.0825	Nonantigen condidates
1	127	141	DQVILLNKHIDAYKT	32.57	HLA-DRB1*01:31	DQVILLNKHIDAYKT	allergen	Neglacted	Negaive antigenic condidates
1	348	362	TPSGTWLTYTGAIKL	94.73	HLA-DRB1*01:31	TPSGTWLTYTGAIKL	non allergen	0.3271	Nonantigen condidates
1	48	62	IAQFAPSASAFFGMS	39.63	HLA-DRB1*01:31	IAQFAPSASAFFGMS	non allergen	0.3975	Nonantigen condidates
1	311	325	QIGYYRRATRRIRGG	70.51	HLA-DRB1*01:31	QIGYYRRATRRIRGG	non allergen	0.4614	Antigenic condidate
1	301	315	LALLLLDRLNQLESK	49.32	HLA-DRB1*01:31	LALLLLDRLNQLESK	non allergen	0.7357	Good Antigenic condidate
1	168	182	LALLLLDRLNQLESK	52.56	HLA-DRB1*01:31	LALLLLDRLNQLESK	non allergen	0.7357	Good Antigenic condidate
1	83	97	RWYFYYLGTGPEAGL	87.72	HLA-DRB1*01:31	RWYFYYLGTGPEAGL	non allergen	0.7505	Good Antigenic condidate
1	304	318	ASAFFGMSRIGMEVT	16.35	HLA-DRB1*07:05	ASAFFGMSRIGMEVT	non allergen	0.862	Good Antigenic condidate
1	325	339	ASAFFGMSRIGMEVT	8.54	HLA-DRB1*07:07	ASAFFGMSRIGMEVT	non allergen	0.862	Good Antigenic condidate
1	330	344	ASAFFGMSRIGMEVT	13.92	HLA-DRB1*07:07	ASAFFGMSRIGMEVT	non allergen	0.862	Good Antigenic condidate
1	153	167	DQIGYYRRATRRIRG	23.71	HLA-DRB1*01:32	DQIGYYRRATRRIRG	non allergen	-0.0825	Nonantigen condidates
1	328	342	DQIGYYRRATRRIRG	25.38	HLA-DRB1*01:32	DQIGYYRRATRRIRG	non allergen	-0.0825	Nonantigen condidates
1	127	141	DQVILLNKHIDAYKT	32.57	HLA-DRB1*01:32	DQVILLNKHIDAYKT	allergen	Neglacted	Negaive antigenic condidates
1	348	362	TPSGTWLTYTGAIKL	94.73	HLA-DRB1*01:32	TPSGTWLTYTGAIKL	non allergen	0.3271	Nonantigen condidates
1	48	62	IAQFAPSASAFFGMS	39.63	HLA-DRB1*01:32	IAQFAPSASAFFGMS	non allergen	0.3975	Nonantigen condidates
1	311	325	QIGYYRRATRRIRGG	70.51	HLA-DRB1*01:32	QIGYYRRATRRIRGG	non allergen	0.4614	Antigenic condidate
1	301	315	LALLLLDRLNQLESK	49.32	HLA-DRB1*01:32	LALLLLDRLNQLESK	non allergen	0.7357	Good Antigenic condidate
1	168	182	LALLLLDRLNQLESK	52.56	HLA-DRB1*01:32	LALLLLDRLNQLESK	non allergen	0.7357	Good Antigenic condidate
1	83	97	RWYFYYLGTGPEAGL	87.72	HLA-DRB1*01:32	RWYFYYLGTGPEAGL	non allergen	0.7505	Good Antigenic condidate
1	304	318	ASAFFGMSRIGMEVT	16.35	HLA-DRB1*07:07	ASAFFGMSRIGMEVT	non allergen	0.862	Good Antigenic condidate
1	325	339	ASAFFGMSRIGMEVT	8.54	HLA-DRB1*07:08	ASAFFGMSRIGMEVT	non allergen	0.862	Good Antigenic condidate
1	330	344	ASAFFGMSRIGMEVT	13.92	HLA-DRB1*07:08	ASAFFGMSRIGMEVT	non allergen	0.862	Good Antigenic condidate
1	219	233	KDGIIWVATEGALNT	41.66	HLA-DRB1*03:01	KDGIIWVATEGALNT	non allergen	0.0501	Nonantigen condidates
1	219	233	KDGIIWVATEGALNT	41.66	HLA-DRB1*03:04	KDGIIWVATEGALNT	non allergen	0.0501	Nonantigen condidates
1	219	233	QVILLNKHIDAYKTF	80.77	HLA-DRB1*03:07	QVILLNKHIDAYKTF	non allergen	-0.091	Nonantigen condidates
1	219	233	KDGIIWVATEGALNT	41.66	HLA-DRB1*03:08	KDGIIWVATEGALNT	non allergen	0.0501	Nonantigen condidates
1	219	233	DQVILLNKHIDAYKT	34.15	HLA-DRB1*03:10	DQVILLNKHIDAYKT	allergen	Neglacted	Negaive antigenic condidates
1	333	347	QVILLNKHIDAYKTF	75.96	HLA-DRB1*03:11	QVILLNKHIDAYKTF	non allergen	-0.091	Nonantigen condidates
1	219	233	DQIGYYRRATRRIRG	21.81	HLA-DRB1*03:11	DQIGYYRRATRRIRG	non allergen	-0.0825	Nonantigen condidates
1	348	362	DQVILLNKHIDAYKT	34.17	HLA-DRB1*03:11	DQVILLNKHIDAYKT	allergen	Neglacted	Negaive antigenic condidates
1	83	97	QIGYYRRATRRIRGG	70.86	HLA-DRB1*03:11	QIGYYRRATRRIRGG	non allergen	0.4614	Antigenic condidate
1	219	233	KDGIIWVATEGALNT	41.66	HLA-DRB1*03:13	KDGIIWVATEGALNT	non allergen	0.0501	Nonantigen condidates
1	219	233	LALLLLDRLNQLESK	49.02	HLA-DRB1*03:15	LALLLLDRLNQLESK	non allergen	0.7357	Good Antigenic condidate
1	219	233	KDGIIWVATEGALNT	41.66	HLA-DRB1*03:18	KDGIIWVATEGALNT	non allergen	0.0501	Nonantigen condidates
1	219	233	LALLLLDRLNQLESK	45.06	HLA-DRB1*03:19	LALLLLDRLNQLESK	non allergen	0.7357	Good Antigenic condidate
1	219	233	QVILLNKHIDAYKTF	80.77	HLA-DRB1*03:21	QVILLNKHIDAYKTF	non allergen	-0.091	Nonantigen condidates
1	219	233	KDGIIWVATEGALNT	41.66	HLA-DRB1*03:22	KDGIIWVATEGALNT	non allergen	0.0501	Nonantigen condidates
1	219	233	KDGIIWVATEGALNT	41.66	HLA-DRB1*03:23	KDGIIWVATEGALNT	non allergen	0.0501	Nonantigen condidates
1	348	362	DQVILLNKHIDAYKT	32.91	HLA-DRB1*03:24	DQVILLNKHIDAYKT	allergen	Neglacted	Negaive antigenic condidates
1	219	233	IAQFAPSASAFFGMS	39.66	HLA-DRB1*03:24	IAQFAPSASAFFGMS	non allergen	0.3975	Nonantigen condidates
1	219	233	KDGIIWVATEGALNT	41.66	HLA-DRB1*03:25	KDGIIWVATEGALNT	non allergen	0.0501	Nonantigen condidates
1	219	233	KDGIIWVATEGALNT	41.66	HLA-DRB1*03:28	KDGIIWVATEGALNT	non allergen	0.0501	Nonantigen condidates
1	219	233	KDGIIWVATEGALNT	41.66	HLA-DRB1*03:30	KDGIIWVATEGALNT	non allergen	0.0501	Nonantigen condidates
1	219	233	KDGIIWVATEGALNT	41.66	HLA-DRB1*03:32	KDGIIWVATEGALNT	non allergen	0.0501	Nonantigen condidates
1	219	233	KDGIIWVATEGALNT	41.66	HLA-DRB1*03:33	KDGIIWVATEGALNT	non allergen	0.0501	Nonantigen condidates
1	219	233	KDGIIWVATEGALNT	41.66	HLA-DRB1*03:34	KDGIIWVATEGALNT	non allergen	0.0501	Nonantigen condidates
1	219	233	KDGIIWVATEGALNT	41.66	HLA-DRB1*03:36	KDGIIWVATEGALNT	non allergen	0.0501	Nonantigen condidates
1	219	233	KDGIIWVATEGALNT	41.66	HLA-DRB1*03:37	KDGIIWVATEGALNT	non allergen	0.0501	Nonantigen condidates
1	219	233	KDGIIWVATEGALNT	41.66	HLA-DRB1*03:39	KDGIIWVATEGALNT	non allergen	0.0501	Nonantigen condidates
1	219	233	KDGIIWVATEGALNT	41.66	HLA-DRB1*03:43	KDGIIWVATEGALNT	non allergen	0.0501	Nonantigen condidates
1	219	233	KDGIIWVATEGALNT	41.66	HLA-DRB1*03:44	KDGIIWVATEGALNT	non allergen	0.0501	Nonantigen condidates
1	219	233	KDGIIWVATEGALNT	41.66	HLA-DRB1*03:45	KDGIIWVATEGALNT	non allergen	0.0501	Nonantigen condidates
1	219	233	KDGIIWVATEGALNT	41.66	HLA-DRB1*03:46	KDGIIWVATEGALNT	non allergen	0.0501	Nonantigen condidates
1	219	233	KDGIIWVATEGALNT	41.66	HLA-DRB1*03:47	KDGIIWVATEGALNT	non allergen	0.0501	Nonantigen condidates
1	304	318	ASAFFGMSRIGMEVT	16.35	HLA-DRB1*07:08	ASAFFGMSRIGMEVT	non allergen	0.862	Good Antigenic condidate
1	219	233	QVILLNKHIDAYKTF	80.77	HLA-DRB1*03:49	QVILLNKHIDAYKTF	non allergen	-0.091	Nonantigen condidates
1	219	233	KDGIIWVATEGALNT	41.66	HLA-DRB1*03:50	KDGIIWVATEGALNT	non allergen	0.0501	Nonantigen condidates
1	219	233	KDGIIWVATEGALNT	41.66	HLA-DRB1*03:51	KDGIIWVATEGALNT	non allergen	0.0501	Nonantigen condidates
1	219	233	KDGIIWVATEGALNT	41.66	HLA-DRB1*03:52	KDGIIWVATEGALNT	non allergen	0.0501	Nonantigen condidates
1	219	233	KDGIIWVATEGALNT	41.66	HLA-DRB1*03:54	KDGIIWVATEGALNT	non allergen	0.0501	Nonantigen condidates
1	219	233	KDGIIWVATEGALNT	41.66	HLA-DRB1*03:55	KDGIIWVATEGALNT	non allergen	0.0501	Nonantigen condidates
1	48	62	NTASWFTALTQHGKE	64.42	HLA-DRB1*04:01	NTASWFTALTQHGKE	non allergen	0.3057	Nonantigen condidates
1	107	121	RWYFYYLGTGPEAGL	86.2	HLA-DRB1*04:01	RWYFYYLGTGPEAGL	non allergen	0.7505	Good Antigenic condidate
1	127	141	KDGIIWVATEGALNT	43.73	HLA-DRB1*04:04	KDGIIWVATEGALNT	non allergen	0.0501	Nonantigen condidates
1	301	315	WPQIAQFAPSASAFF	98.1	HLA-DRB1*04:04	WPQIAQFAPSASAFF	non allergen	0.3028	Nonantigen condidates
1	107	121	DQIGYYRRATRRIRG	21.75	HLA-DRB1*04:05	DQIGYYRRATRRIRG	non allergen	-0.0825	Nonantigen condidates
1	48	62	QQTVTLLPAADLDDF	73.68	HLA-DRB1*04:08	QQTVTLLPAADLDDF	non allergen	0.4614	Antigenic condidate
1	127	141	NNAAIVLQLPQGTTL	61.07	HLA-DRB1*04:08	NNAAIVLQLPQGTTL	allergen	Neglacted	Negaive antigenic condidates
1	107	121	LALLLLDRLNQLESK	51.6	HLA-DRB1*04:08	LALLLLDRLNQLESK	non allergen	0.7357	Good Antigenic condidate
1	107	121	DQVILLNKHIDAYKT	35.83	HLA-DRB1*04:09	DQVILLNKHIDAYKT	allergen	Neglacted	Negaive antigenic condidates
1	107	121	PSGTWLTYTGAIKLD	69.82	HLA-DRB1*04:10	PSGTWLTYTGAIKLD	non allergen	0.3466	Nonantigen condidates
1	127	141	RWYFYYLGTGPEAGL	86.36	HLA-DRB1*04:13	RWYFYYLGTGPEAGL	non allergen	0.7505	Good Antigenic condidate
1	48	62	NTASWFTALTQHGKE	64.42	HLA-DRB1*04:16	NTASWFTALTQHGKE	non allergen	0.3057	Nonantigen condidates
1	107	121	RWYFYYLGTGPEAGL	86.2	HLA-DRB1*04:16	RWYFYYLGTGPEAGL	non allergen	0.7505	Good Antigenic condidate
1	48	62	QQTVTLLPAADLDDF	73.68	HLA-DRB1*04:19	QQTVTLLPAADLDDF	non allergen	0.4614	Antigenic condidate
1	127	141	NNAAIVLQLPQGTTL	61.07	HLA-DRB1*04:19	NNAAIVLQLPQGTTL	allergen	Neglacted	Negaive antigenic condidates
1	107	121	LALLLLDRLNQLESK	51.6	HLA-DRB1*04:19	LALLLLDRLNQLESK	non allergen	0.7357	Good Antigenic condidate
1	48	62	NTASWFTALTQHGKE	64.42	HLA-DRB1*04:21	NTASWFTALTQHGKE	non allergen	0.3057	Nonantigen condidates
1	107	121	RWYFYYLGTGPEAGL	86.2	HLA-DRB1*04:21	RWYFYYLGTGPEAGL	non allergen	0.7505	Good Antigenic condidate
1	127	141	KDGIIWVATEGALNT	43.73	HLA-DRB1*04:23	KDGIIWVATEGALNT	non allergen	0.0501	Nonantigen condidates
1	301	315	WPQIAQFAPSASAFF	98.1	HLA-DRB1*04:23	WPQIAQFAPSASAFF	non allergen	0.3028	Nonantigen condidates
1	107	121	DQVILLNKHIDAYKT	38.55	HLA-DRB1*04:24	DQVILLNKHIDAYKT	allergen	Neglacted	Negaive antigenic condidates
1	48	62	NTASWFTALTQHGKE	64.42	HLA-DRB1*04:26	NTASWFTALTQHGKE	non allergen	0.3057	Nonantigen condidates
1	107	121	RWYFYYLGTGPEAGL	86.2	HLA-DRB1*04:26	RWYFYYLGTGPEAGL	non allergen	0.7505	Good Antigenic condidate
1	107	121	DQVILLNKHIDAYKT	36.17	HLA-DRB1*04:28	DQVILLNKHIDAYKT	allergen	Neglacted	Negaive antigenic condidates
1	107	121	DQIGYYRRATRRIRG	21.75	HLA-DRB1*04:29	DQIGYYRRATRRIRG	non allergen	-0.0825	Nonantigen condidates
1	107	121	DQIGYYRRATRRIRG	21.75	HLA-DRB1*04:30	DQIGYYRRATRRIRG	non allergen	-0.0825	Nonantigen condidates
1	48	62	NTASWFTALTQHGKE	64.42	HLA-DRB1*04:33	NTASWFTALTQHGKE	non allergen	0.3057	Nonantigen condidates
1	107	121	RWYFYYLGTGPEAGL	86.2	HLA-DRB1*04:33	RWYFYYLGTGPEAGL	non allergen	0.7505	Good Antigenic condidate
1	219	233	QVILLNKHIDAYKTF	75.94	HLA-DRB1*04:34	QVILLNKHIDAYKTF	non allergen	-0.091	Nonantigen condidates
1	348	362	NNAAIVLQLPQGTTL	59.23	HLA-DRB1*04:34	NNAAIVLQLPQGTTL	allergen	Neglacted	Negaive antigenic condidates
1	48	62	NNAAIVLQLPQGTTL	60.69	HLA-DRB1*04:34	NNAAIVLQLPQGTTL	allergen	Neglacted	Negaive antigenic condidates
1	107	121	NNAAIVLQLPQGTTL	63.18	HLA-DRB1*04:34	NNAAIVLQLPQGTTL	allergen	Neglacted	Negaive antigenic condidates
1	127	141	LALLLLDRLNQLESK	49.41	HLA-DRB1*04:34	LALLLLDRLNQLESK	non allergen	0.7357	Good Antigenic condidate
1	317	331	RWYFYYLGTGPEAGL	84.36	HLA-DRB1*04:34	RWYFYYLGTGPEAGL	non allergen	0.7505	Good Antigenic condidate
1	301	315	SASAFFGMSRIGMEV	90.18	HLA-DRB1*04:34	SASAFFGMSRIGMEV	non allergen	-0.0607	Nonantigen condidates
1	311	325	TATKAYNVTQAFGRR	92.29	HLA-DRB1*04:34	TATKAYNVTQAFGRR	allergen	Neglacted	Negaive antigenic condidates
1	127	141	RWYFYYLGTGPEAGL	84.17	HLA-DRB1*04:35	RWYFYYLGTGPEAGL	non allergen	0.7505	Good Antigenic condidate
1	107	121	TATKAYNVTQAFGRR	93.02	HLA-DRB1*04:35	TATKAYNVTQAFGRR	allergen	Neglacted	Negaive antigenic condidates
1	127	141	KDGIIWVATEGALNT	43.73	HLA-DRB1*04:40	KDGIIWVATEGALNT	non allergen	0.0501	Nonantigen condidates
1	301	315	WPQIAQFAPSASAFF	98.1	HLA-DRB1*04:40	WPQIAQFAPSASAFF	non allergen	0.3028	Nonantigen condidates
1	301	315	NTASWFTALTQHGKE	64.6	HLA-DRB1*04:42	NTASWFTALTQHGKE	non allergen	0.3057	Nonantigen condidates
1	127	141	LALLLLDRLNQLESK	48.36	HLA-DRB1*04:42	LALLLLDRLNQLESK	non allergen	0.7357	Good Antigenic condidate
1	127	141	LALLLLDRLNQLESK	51.66	HLA-DRB1*04:43	LALLLLDRLNQLESK	non allergen	0.7357	Good Antigenic condidate
1	107	121	LALLLLDRLNQLESK	52.19	HLA-DRB1*04:43	LALLLLDRLNQLESK	non allergen	0.7357	Good Antigenic condidate
1	127	141	QQTVTLLPAADLDDF	74.24	HLA-DRB1*04:44	QQTVTLLPAADLDDF	non allergen	0.4614	Antigenic condidate
1	107	121	DQIGYYRRATRRIRG	21.75	HLA-DRB1*04:45	DQIGYYRRATRRIRG	non allergen	-0.0825	Nonantigen condidates
1	107	121	DQIGYYRRATRRIRG	21.75	HLA-DRB1*04:48	DQIGYYRRATRRIRG	non allergen	-0.0825	Nonantigen condidates
1	127	141	QVILLNKHIDAYKTF	79.58	HLA-DRB1*04:55	QVILLNKHIDAYKTF	non allergen	-0.091	Nonantigen condidates
1	127	141	QQTVTLLPAADLDDF	73.98	HLA-DRB1*04:56	QQTVTLLPAADLDDF	non allergen	0.4614	Antigenic condidate
1	107	121	DQIGYYRRATRRIRG	21.75	HLA-DRB1*04:57	DQIGYYRRATRRIRG	non allergen	-0.0825	Nonantigen condidates
1	48	62	QQTVTLLPAADLDDF	73.68	HLA-DRB1*04:61	QQTVTLLPAADLDDF	non allergen	0.4614	Antigenic condidate
1	127	141	NNAAIVLQLPQGTTL	61.07	HLA-DRB1*04:61	NNAAIVLQLPQGTTL	allergen	Neglacted	Negaive antigenic condidates
1	107	121	LALLLLDRLNQLESK	51.6	HLA-DRB1*04:61	LALLLLDRLNQLESK	non allergen	0.7357	Good Antigenic condidate
1	107	121	KDGIIWVATEGALNT	44.28	HLA-DRB1*04:62	KDGIIWVATEGALNT	non allergen	0.0501	Nonantigen condidates
1	48	62	NTASWFTALTQHGKE	64.42	HLA-DRB1*04:63	NTASWFTALTQHGKE	non allergen	0.3057	Nonantigen condidates
1	107	121	RWYFYYLGTGPEAGL	86.2	HLA-DRB1*04:63	RWYFYYLGTGPEAGL	non allergen	0.7505	Good Antigenic condidate
1	343	357	QVILLNKHIDAYKTF	77.22	HLA-DRB1*04:64	QVILLNKHIDAYKTF	non allergen	-0.091	Nonantigen condidates
1	219	233	QVILLNKHIDAYKTF	81.97	HLA-DRB1*04:64	QVILLNKHIDAYKTF	non allergen	-0.091	Nonantigen condidates
1	107	121	DQIGYYRRATRRIRG	22.43	HLA-DRB1*04:64	DQIGYYRRATRRIRG	non allergen	-0.0825	Nonantigen condidates
1	48	62	DQIGYYRRATRRIRG	26.98	HLA-DRB1*04:64	DQIGYYRRATRRIRG	non allergen	-0.0825	Nonantigen condidates
1	127	141	DQVILLNKHIDAYKT	34.46	HLA-DRB1*04:64	DQVILLNKHIDAYKT	allergen	Neglacted	Negaive antigenic condidates
1	311	325	PKGFYAEGSRGGSQA	67.96	HLA-DRB1*04:64	PKGFYAEGSRGGSQA	non allergen	0.2173	Nonantigen condidates
1	317	331	IAQFAPSASAFFGMS	40.62	HLA-DRB1*04:64	IAQFAPSASAFFGMS	non allergen	0.3975	Nonantigen condidates
1	153	167	NNAAIVLQLPQGTTL	61.48	HLA-DRB1*04:64	NNAAIVLQLPQGTTL	allergen	Neglacted	Negaive antigenic condidates
1	301	315	LALLLLDRLNQLESK	46.65	HLA-DRB1*04:64	LALLLLDRLNQLESK	non allergen	0.7357	Good Antigenic condidate
1	168	182	LALLLLDRLNQLESK	54.31	HLA-DRB1*04:64	LALLLLDRLNQLESK	non allergen	0.7357	Good Antigenic condidate
1	263	277	WLTYTGAIKLDDKDP	97.09	HLA-DRB1*04:64	WLTYTGAIKLDDKDP	non allergen	1.2787	Best Antigenic condidates
1	311	325	QVILLNKHIDAYKTF	80.51	HLA-DRB1*04:66	QVILLNKHIDAYKTF	non allergen	-0.091	Nonantigen condidates
1	348	362	DQVILLNKHIDAYKT	36.6	HLA-DRB1*04:66	DQVILLNKHIDAYKT	allergen	Neglacted	Negaive antigenic condidates
1	219	233	KDGIIWVATEGALNT	43.91	HLA-DRB1*04:66	KDGIIWVATEGALNT	non allergen	0.0501	Nonantigen condidates
1	83	97	RWYFYYLGTGPEAGL	86.73	HLA-DRB1*04:66	RWYFYYLGTGPEAGL	non allergen	0.7505	Good Antigenic condidate
1	107	121	TATKAYNVTQAFGRR	92.2	HLA-DRB1*04:67	TATKAYNVTQAFGRR	allergen	Neglacted	Negaive antigenic condidates
1	127	141	KDGIIWVATEGALNT	43.73	HLA-DRB1*04:68	KDGIIWVATEGALNT	non allergen	0.0501	Nonantigen condidates
1	301	315	WPQIAQFAPSASAFF	98.1	HLA-DRB1*04:68	WPQIAQFAPSASAFF	non allergen	0.3028	Nonantigen condidates
1	301	315	QVILLNKHIDAYKTF	80.5	HLA-DRB1*04:70	QVILLNKHIDAYKTF	non allergen	-0.091	Nonantigen condidates
1	153	167	TPSGTWLTYTGAIKL	93.91	HLA-DRB1*04:70	TPSGTWLTYTGAIKL	non allergen	0.3271	Nonantigen condidates
1	325	339	ASAFFGMSRIGMEVT	14.28	HLA-DRB1*07:09	ASAFFGMSRIGMEVT	non allergen	0.862	Good Antigenic condidate
1	127	141	WPQIAQFAPSASAFF	97.84	HLA-DRB1*04:75	WPQIAQFAPSASAFF	non allergen	0.3028	Nonantigen condidates
1	107	121	RWYFYYLGTGPEAGL	86.56	HLA-DRB1*04:75	RWYFYYLGTGPEAGL	non allergen	0.7505	Good Antigenic condidate
1	48	62	NTASWFTALTQHGKE	64.42	HLA-DRB1*04:76	NTASWFTALTQHGKE	non allergen	0.3057	Nonantigen condidates
1	107	121	RWYFYYLGTGPEAGL	86.2	HLA-DRB1*04:76	RWYFYYLGTGPEAGL	non allergen	0.7505	Good Antigenic condidate
1	107	121	DQIGYYRRATRRIRG	21.75	HLA-DRB1*04:77	DQIGYYRRATRRIRG	non allergen	-0.0825	Nonantigen condidates
1	127	141	QVILLNKHIDAYKTF	79.99	HLA-DRB1*04:79	QVILLNKHIDAYKTF	non allergen	-0.091	Nonantigen condidates
1	107	121	DQVILLNKHIDAYKT	32.6	HLA-DRB1*04:80	DQVILLNKHIDAYKT	allergen	Neglacted	Negaive antigenic condidates
1	107	121	DQIGYYRRATRRIRG	21.75	HLA-DRB1*04:83	DQIGYYRRATRRIRG	non allergen	-0.0825	Nonantigen condidates
1	107	121	DQIGYYRRATRRIRG	21.75	HLA-DRB1*04:84	DQIGYYRRATRRIRG	non allergen	-0.0825	Nonantigen condidates
1	107	121	DQIGYYRRATRRIRG	23.97	HLA-DRB1*04:87	DQIGYYRRATRRIRG	non allergen	-0.0825	Nonantigen condidates
1	107	121	DQIGYYRRATRRIRG	21.75	HLA-DRB1*04:89	DQIGYYRRATRRIRG	non allergen	-0.0825	Nonantigen condidates
1	325	339	ASAFFGMSRIGMEVT	8.27	HLA-DRB1*07:12	ASAFFGMSRIGMEVT	non allergen	0.862	Good Antigenic condidate
1	330	344	ASAFFGMSRIGMEVT	13.08	HLA-DRB1*07:12	ASAFFGMSRIGMEVT	non allergen	0.862	Good Antigenic condidate
1	304	318	ASAFFGMSRIGMEVT	14.82	HLA-DRB1*07:12	ASAFFGMSRIGMEVT	non allergen	0.862	Good Antigenic condidate
1	325	339	ASAFFGMSRIGMEVT	8.54	HLA-DRB1*07:13	ASAFFGMSRIGMEVT	non allergen	0.862	Good Antigenic condidate
1	330	344	ASAFFGMSRIGMEVT	13.92	HLA-DRB1*07:13	ASAFFGMSRIGMEVT	non allergen	0.862	Good Antigenic condidate
1	304	318	ASAFFGMSRIGMEVT	16.35	HLA-DRB1*07:13	ASAFFGMSRIGMEVT	non allergen	0.862	Good Antigenic condidate
1	330	344	PSGTWLTYTGAIKLD	69.67	HLA-DRB1*07:04	PSGTWLTYTGAIKLD	non allergen	0.3466	Nonantigen condidates
1	325	339	IAQFAPSASAFFGMS	40.76	HLA-DRB1*07:04	IAQFAPSASAFFGMS	non allergen	0.3975	Nonantigen condidates
1	304	318	LALLLLDRLNQLESK	54.16	HLA-DRB1*07:04	LALLLLDRLNQLESK	non allergen	0.7357	Good Antigenic condidate
1	325	339	ASAFFGMSRIGMEVT	8.54	HLA-DRB1*07:14	ASAFFGMSRIGMEVT	non allergen	0.862	Good Antigenic condidate
1	330	344	ASAFFGMSRIGMEVT	13.92	HLA-DRB1*07:14	ASAFFGMSRIGMEVT	non allergen	0.862	Good Antigenic condidate
1	304	318	ASAFFGMSRIGMEVT	16.35	HLA-DRB1*07:14	ASAFFGMSRIGMEVT	non allergen	0.862	Good Antigenic condidate
1	325	339	DQVILLNKHIDAYKT	37.12	HLA-DRB1*07:06	DQVILLNKHIDAYKT	allergen	Neglacted	Negaive antigenic condidates
1	330	344	NTASWFTALTQHGKE	66.19	HLA-DRB1*07:06	NTASWFTALTQHGKE	non allergen	0.3057	Nonantigen condidates
1	304	318	RWYFYYLGTGPEAGL	83.74	HLA-DRB1*07:06	RWYFYYLGTGPEAGL	non allergen	0.7505	Good Antigenic condidate
1	325	339	ASAFFGMSRIGMEVT	8.54	HLA-DRB1*07:15	ASAFFGMSRIGMEVT	non allergen	0.862	Good Antigenic condidate
1	330	344	ASAFFGMSRIGMEVT	13.92	HLA-DRB1*07:15	ASAFFGMSRIGMEVT	non allergen	0.862	Good Antigenic condidate
1	304	318	ASAFFGMSRIGMEVT	16.35	HLA-DRB1*07:15	ASAFFGMSRIGMEVT	non allergen	0.862	Good Antigenic condidate
1	325	339	ASAFFGMSRIGMEVT	8.54	HLA-DRB1*07:16	ASAFFGMSRIGMEVT	non allergen	0.862	Good Antigenic condidate
1	330	344	ASAFFGMSRIGMEVT	13.92	HLA-DRB1*07:16	ASAFFGMSRIGMEVT	non allergen	0.862	Good Antigenic condidate
1	304	318	ASAFFGMSRIGMEVT	16.35	HLA-DRB1*07:16	ASAFFGMSRIGMEVT	non allergen	0.862	Good Antigenic condidate
1	304	318	DQIGYYRRATRRIRG	23	HLA-DRB1*07:09	DQIGYYRRATRRIRG	non allergen	-0.0825	Nonantigen condidates
1	330	344	DQIGYYRRATRRIRG	26.85	HLA-DRB1*07:09	DQIGYYRRATRRIRG	non allergen	-0.0825	Nonantigen condidates
1	325	339	ASAFFGMSRIGMEVT	8.54	HLA-DRB1*07:17	ASAFFGMSRIGMEVT	non allergen	0.862	Good Antigenic condidate
1	325	339	DQIGYYRRATRRIRG	19.43	HLA-DRB1*07:11	DQIGYYRRATRRIRG	non allergen	-0.0825	Nonantigen condidates
1	304	318	DQVILLNKHIDAYKT	31.79	HLA-DRB1*07:11	DQVILLNKHIDAYKT	allergen	Neglacted	Negaive antigenic condidates
1	330	344	DQVILLNKHIDAYKT	32.93	HLA-DRB1*07:11	DQVILLNKHIDAYKT	allergen	Neglacted	Negaive antigenic condidates
1	330	344	ASAFFGMSRIGMEVT	13.92	HLA-DRB1*07:17	ASAFFGMSRIGMEVT	non allergen	0.862	Good Antigenic condidate
1	304	318	ASAFFGMSRIGMEVT	16.35	HLA-DRB1*07:17	ASAFFGMSRIGMEVT	non allergen	0.862	Good Antigenic condidate
1	325	339	ASAFFGMSRIGMEVT	8.54	HLA-DRB1*07:19	ASAFFGMSRIGMEVT	non allergen	0.862	Good Antigenic condidate
1	330	344	ASAFFGMSRIGMEVT	13.92	HLA-DRB1*07:19	ASAFFGMSRIGMEVT	non allergen	0.862	Good Antigenic condidate
1	304	318	ASAFFGMSRIGMEVT	16.35	HLA-DRB1*07:19	ASAFFGMSRIGMEVT	non allergen	0.862	Good Antigenic condidate
1	107	121	ASAFFGMSRIGMEVT	17.03	HLA-DRB1*10:01	ASAFFGMSRIGMEVT	non allergen	0.862	Good Antigenic condidate
1	107	121	ASAFFGMSRIGMEVT	17.03	HLA-DRB1*10:03	ASAFFGMSRIGMEVT	non allergen	0.862	Good Antigenic condidate
1	82	96	ASAFFGMSRIGMEVT	17.28	HLA-DRB1*11:01	ASAFFGMSRIGMEVT	non allergen	0.862	Good Antigenic condidate
1	82	96	ASAFFGMSRIGMEVT	16.55	HLA-DRB1*11:03	ASAFFGMSRIGMEVT	non allergen	0.862	Good Antigenic condidate
1	82	96	ASAFFGMSRIGMEVT	17.28	HLA-DRB1*11:09	ASAFFGMSRIGMEVT	non allergen	0.862	Good Antigenic condidate
1	82	96	ASAFFGMSRIGMEVT	17.28	HLA-DRB1*11:10	ASAFFGMSRIGMEVT	non allergen	0.862	Good Antigenic condidate
1	82	96	ASAFFGMSRIGMEVT	17.28	HLA-DRB1*11:12	ASAFFGMSRIGMEVT	non allergen	0.862	Good Antigenic condidate
1	82	96	ASAFFGMSRIGMEVT	17.28	HLA-DRB1*11:15	ASAFFGMSRIGMEVT	non allergen	0.862	Good Antigenic condidate
1	82	96	ASAFFGMSRIGMEVT	17.28	HLA-DRB1*11:24	ASAFFGMSRIGMEVT	non allergen	0.862	Good Antigenic condidate
1	82	96	ASAFFGMSRIGMEVT	17.28	HLA-DRB1*11:28	ASAFFGMSRIGMEVT	non allergen	0.862	Good Antigenic condidate
1	82	96	ASAFFGMSRIGMEVT	17.28	HLA-DRB1*11:29	ASAFFGMSRIGMEVT	non allergen	0.862	Good Antigenic condidate
1	348	362	ASAFFGMSRIGMEVT	16.77	HLA-DRB1*11:34	ASAFFGMSRIGMEVT	non allergen	0.862	Good Antigenic condidate
1	82	96	ASAFFGMSRIGMEVT	11.45	HLA-DRB1*11:36	ASAFFGMSRIGMEVT	non allergen	0.862	Good Antigenic condidate
1	82	96	ASAFFGMSRIGMEVT	12.46	HLA-DRB1*11:59	ASAFFGMSRIGMEVT	non allergen	0.862	Good Antigenic condidate
1	82	96	ASAFFGMSRIGMEVT	16.55	HLA-DRB1*11:63	ASAFFGMSRIGMEVT	non allergen	0.862	Good Antigenic condidate
1	348	362	ASAFFGMSRIGMEVT	16.08	HLA-DRB1*11:68	ASAFFGMSRIGMEVT	non allergen	0.862	Good Antigenic condidate
1	82	96	RWYFYYLGTGPEAGL	86.32	HLA-DRB1*08:01	RWYFYYLGTGPEAGL	non allergen	0.7505	Good Antigenic condidate
1	311	325	SASAFFGMSRIGMEV	89.66	HLA-DRB1*08:01	SASAFFGMSRIGMEV	non allergen	-0.0607	Nonantigen condidates
1	82	96	PKGFYAEGSRGGSQA	69.21	HLA-DRB1*08:04	PKGFYAEGSRGGSQA	non allergen	0.2173	Nonantigen condidates
1	348	362	QVILLNKHIDAYKTF	76.72	HLA-DRB1*08:05	QVILLNKHIDAYKTF	non allergen	-0.091	Nonantigen condidates
1	107	121	NNAAIVLQLPQGTTL	62.02	HLA-DRB1*08:05	NNAAIVLQLPQGTTL	allergen	Neglacted	Negaive antigenic condidates
1	82	96	LALLLLDRLNQLESK	47.25	HLA-DRB1*08:05	LALLLLDRLNQLESK	non allergen	0.7357	Good Antigenic condidate
1	311	325	LALLLLDRLNQLESK	51.28	HLA-DRB1*08:05	LALLLLDRLNQLESK	non allergen	0.7357	Good Antigenic condidate
1	348	362	PKGFYAEGSRGGSQA	68.3	HLA-DRB1*08:06	PKGFYAEGSRGGSQA	non allergen	0.2173	Nonantigen condidates
1	82	96	NKHIDAYKTFPPTEP	58.03	HLA-DRB1*08:06	NKHIDAYKTFPPTEP	allergen	Neglacted	Negaive antigenic condidates
1	311	325	SASAFFGMSRIGMEV	89.79	HLA-DRB1*08:07	SASAFFGMSRIGMEV	non allergen	-0.0607	Nonantigen condidates
1	311	325	YRRATRRIRGGDGKM	99.74	HLA-DRB1*08:08	YRRATRRIRGGDGKM	non allergen	0.0546	Nonantigen condidates
1	311	325	YRRATRRIRGGDGKM	99.74	HLA-DRB1*08:11	YRRATRRIRGGDGKM	non allergen	0.0546	Nonantigen condidates
1	82	96	RWYFYYLGTGPEAGL	86.32	HLA-DRB1*08:16	RWYFYYLGTGPEAGL	non allergen	0.7505	Good Antigenic condidate
1	311	325	SASAFFGMSRIGMEV	89.66	HLA-DRB1*08:16	SASAFFGMSRIGMEV	non allergen	-0.0607	Nonantigen condidates
1	348	362	WPQIAQFAPSASAFF	98.94	HLA-DRB1*08:20	WPQIAQFAPSASAFF	non allergen	0.3028	Nonantigen condidates
1	82	96	KHWPQIAQFAPSASA	44.8	HLA-DRB1*08:20	KHWPQIAQFAPSASA	non allergen	0.4293	Antigenic condidate
1	311	325	NNAAIVLQLPQGTTL	62.63	HLA-DRB1*08:24	NNAAIVLQLPQGTTL	allergen	Neglacted	Negaive antigenic condidates
1	82	96	LALLLLDRLNQLESK	49.03	HLA-DRB1*08:24	LALLLLDRLNQLESK	non allergen	0.7357	Good Antigenic condidate
1	348	362	QVILLNKHIDAYKTF	80.14	HLA-DRB1*08:25	QVILLNKHIDAYKTF	non allergen	-0.091	Nonantigen condidates
1	304	318	QVILLNKHIDAYKTF	81.53	HLA-DRB1*08:25	QVILLNKHIDAYKTF	non allergen	-0.091	Nonantigen condidates
1	82	96	RWYFYYLGTGPEAGL	86.32	HLA-DRB1*08:26	RWYFYYLGTGPEAGL	non allergen	0.7505	Good Antigenic condidate
1	311	325	SASAFFGMSRIGMEV	89.66	HLA-DRB1*08:26	SASAFFGMSRIGMEV	non allergen	-0.0607	Nonantigen condidates
1	82	96	LALLLLDRLNQLESK	48.01	HLA-DRB1*08:28	LALLLLDRLNQLESK	non allergen	0.7357	Good Antigenic condidate
1	348	362	RWYFYYLGTGPEAGL	86.59	HLA-DRB1*08:28	RWYFYYLGTGPEAGL	non allergen	0.7505	Good Antigenic condidate
1	82	96	KDGIIWVATEGALNT	41.25	HLA-DRB1*08:31	KDGIIWVATEGALNT	non allergen	0.0501	Nonantigen condidates
1	348	362	QQTVTLLPAADLDDF	72.83	HLA-DRB1*08:31	QQTVTLLPAADLDDF	non allergen	0.4614	Antigenic condidate
1	311	325	RWYFYYLGTGPEAGL	82.67	HLA-DRB1*08:31	RWYFYYLGTGPEAGL	non allergen	0.7505	Good Antigenic condidate
1	82	96	RWYFYYLGTGPEAGL	86.32	HLA-DRB1*08:39	RWYFYYLGTGPEAGL	non allergen	0.7505	Good Antigenic condidate
1	311	325	SASAFFGMSRIGMEV	89.66	HLA-DRB1*08:39	SASAFFGMSRIGMEV	non allergen	-0.0607	Nonantigen condidates
1	304	318	DQIGYYRRATRRIRG	27.26	HLA-DRB1*09:01	DQIGYYRRATRRIRG	non allergen	-0.0825	Nonantigen condidates
1	325	339	DQVILLNKHIDAYKT	37.91	HLA-DRB1*09:01	DQVILLNKHIDAYKT	allergen	Neglacted	Negaive antigenic condidates
1	127	141	QQTVTLLPAADLDDF	74.27	HLA-DRB1*09:01	QQTVTLLPAADLDDF	non allergen	0.4614	Antigenic condidate
1	330	344	LDRLNQLESKMSGKG	54.56	HLA-DRB1*09:01	LDRLNQLESKMSGKG	non allergen	0.7029	Good Antigenic condidate
1	107	121	LALLLLDRLNQLESK	52.09	HLA-DRB1*09:01	LALLLLDRLNQLESK	non allergen	0.7357	Good Antigenic condidate
1	304	318	DQIGYYRRATRRIRG	27.59	HLA-DRB1*09:04	DQIGYYRRATRRIRG	non allergen	-0.0825	Nonantigen condidates
1	325	339	LALLLLDRLNQLESK	46.94	HLA-DRB1*09:04	LALLLLDRLNQLESK	non allergen	0.7357	Good Antigenic condidate
1	330	344	PNFKDQVILLNKHID	69.36	HLA-DRB1*09:04	PNFKDQVILLNKHID	non allergen	0.988	Good Antigenic condidate
1	107	121	PSGTWLTYTGAIKLD	69.93	HLA-DRB1*09:05	PSGTWLTYTGAIKLD	non allergen	0.3466	Nonantigen condidates
1	325	339	QQTVTLLPAADLDDF	72.45	HLA-DRB1*09:05	QQTVTLLPAADLDDF	non allergen	0.4614	Antigenic condidate
1	304	318	LALLLLDRLNQLESK	50.68	HLA-DRB1*09:05	LALLLLDRLNQLESK	non allergen	0.7357	Good Antigenic condidate
1	330	344	WLTYTGAIKLDDKDP	97.32	HLA-DRB1*09:05	WLTYTGAIKLDDKDP	non allergen	1.2787	Best Antigenic condidates
1	330	344	NNAAIVLQLPQGTTL	61.78	HLA-DRB1*09:06	NNAAIVLQLPQGTTL	allergen	Neglacted	Negaive antigenic condidates
1	304	318	QQTVTLLPAADLDDF	75.68	HLA-DRB1*09:06	QQTVTLLPAADLDDF	non allergen	0.4614	Antigenic condidate
1	325	339	LALLLLDRLNQLESK	49.15	HLA-DRB1*09:06	LALLLLDRLNQLESK	non allergen	0.7357	Good Antigenic condidate
1	330	344	NTASWFTALTQHGKE	65.39	HLA-DRB1*09:07	NTASWFTALTQHGKE	non allergen	0.3057	Nonantigen condidates
1	304	318	IAQFAPSASAFFGMS	39.98	HLA-DRB1*09:07	IAQFAPSASAFFGMS	non allergen	0.3975	Nonantigen condidates
1	325	339	LALLLLDRLNQLESK	50.55	HLA-DRB1*09:07	LALLLLDRLNQLESK	non allergen	0.7357	Good Antigenic condidate
1	107	121	RWYFYYLGTGPEAGL	87.54	HLA-DRB1*09:07	RWYFYYLGTGPEAGL	non allergen	0.7505	Good Antigenic condidate
1	304	318	DQIGYYRRATRRIRG	27.26	HLA-DRB1*09:09	DQIGYYRRATRRIRG	non allergen	-0.0825	Nonantigen condidates
1	325	339	DQVILLNKHIDAYKT	37.91	HLA-DRB1*09:09	DQVILLNKHIDAYKT	allergen	Neglacted	Negaive antigenic condidates
1	127	141	QQTVTLLPAADLDDF	74.27	HLA-DRB1*09:09	QQTVTLLPAADLDDF	non allergen	0.4614	Antigenic condidate
1	330	344	LDRLNQLESKMSGKG	54.56	HLA-DRB1*09:09	LDRLNQLESKMSGKG	non allergen	0.7029	Good Antigenic condidate
1	107	121	LALLLLDRLNQLESK	52.09	HLA-DRB1*09:09	LALLLLDRLNQLESK	non allergen	0.7357	Good Antigenic condidate
1	299	313	QVILLNKHIDAYKTF	78.75	HLA-DRB1*10:01	QVILLNKHIDAYKTF	non allergen	-0.091	Nonantigen condidates
1	127	141	DQIGYYRRATRRIRG	27.22	HLA-DRB1*10:01	DQIGYYRRATRRIRG	non allergen	-0.0825	Nonantigen condidates
1	48	62	DQVILLNKHIDAYKT	27.77	HLA-DRB1*10:01	DQVILLNKHIDAYKT	allergen	Neglacted	Negaive antigenic condidates
1	153	167	KDGIIWVATEGALNT	44.11	HLA-DRB1*10:01	KDGIIWVATEGALNT	non allergen	0.0501	Nonantigen condidates
1	311	325	NNAAIVLQLPQGTTL	58.33	HLA-DRB1*10:01	NNAAIVLQLPQGTTL	allergen	Neglacted	Negaive antigenic condidates
1	389	403	RWYFYYLGTGPEAGL	85.24	HLA-DRB1*10:01	RWYFYYLGTGPEAGL	non allergen	0.7505	Good Antigenic condidate
1	304	318	TATKAYNVTQAFGRR	91.66	HLA-DRB1*10:01	TATKAYNVTQAFGRR	allergen	Neglacted	Negaive antigenic condidates
1	82	96	ASAFFGMSRIGMEVT	16.55	HLA-DRB1*11:76	ASAFFGMSRIGMEVT	non allergen	0.862	Good Antigenic condidate
1	82	96	ASAFFGMSRIGMEVT	14.14	HLA-DRB1*11:80	ASAFFGMSRIGMEVT	non allergen	0.862	Good Antigenic condidate
1	299	313	QVILLNKHIDAYKTF	75.91	HLA-DRB1*10:02	QVILLNKHIDAYKTF	non allergen	-0.091	Nonantigen condidates
1	153	167	DQVILLNKHIDAYKT	33.66	HLA-DRB1*10:02	DQVILLNKHIDAYKT	allergen	Neglacted	Negaive antigenic condidates
1	343	357	WPQIAQFAPSASAFF	98.74	HLA-DRB1*10:02	WPQIAQFAPSASAFF	non allergen	0.3028	Nonantigen condidates
1	389	403	NTASWFTALTQHGKE	66.26	HLA-DRB1*10:02	NTASWFTALTQHGKE	non allergen	0.3057	Nonantigen condidates
1	127	141	NTASWFTALTQHGKE	66.63	HLA-DRB1*10:02	NTASWFTALTQHGKE	non allergen	0.3057	Nonantigen condidates
1	107	121	PSGTWLTYTGAIKLD	70.11	HLA-DRB1*10:02	PSGTWLTYTGAIKLD	non allergen	0.3466	Nonantigen condidates
1	48	62	WLTYTGAIKLDDKDP	95.94	HLA-DRB1*10:02	WLTYTGAIKLDDKDP	non allergen	1.2787	Best Antigenic condidates
1	299	313	QVILLNKHIDAYKTF	78.75	HLA-DRB1*10:03	QVILLNKHIDAYKTF	non allergen	-0.091	Nonantigen condidates
1	127	141	DQIGYYRRATRRIRG	27.22	HLA-DRB1*10:03	DQIGYYRRATRRIRG	non allergen	-0.0825	Nonantigen condidates
1	48	62	DQVILLNKHIDAYKT	27.77	HLA-DRB1*10:03	DQVILLNKHIDAYKT	allergen	Neglacted	Negaive antigenic condidates
1	153	167	KDGIIWVATEGALNT	44.11	HLA-DRB1*10:03	KDGIIWVATEGALNT	non allergen	0.0501	Nonantigen condidates
1	311	325	NNAAIVLQLPQGTTL	58.33	HLA-DRB1*10:03	NNAAIVLQLPQGTTL	allergen	Neglacted	Negaive antigenic condidates
1	389	403	RWYFYYLGTGPEAGL	85.24	HLA-DRB1*10:03	RWYFYYLGTGPEAGL	non allergen	0.7505	Good Antigenic condidate
1	304	318	TATKAYNVTQAFGRR	91.66	HLA-DRB1*10:03	TATKAYNVTQAFGRR	allergen	Neglacted	Negaive antigenic condidates
1	82	96	ASAFFGMSRIGMEVT	14.36	HLA-DRB1*11:81	ASAFFGMSRIGMEVT	non allergen	0.862	Good Antigenic condidate
1	82	96	ASAFFGMSRIGMEVT	16.55	HLA-DRB1*11:85	ASAFFGMSRIGMEVT	non allergen	0.862	Good Antigenic condidate
1	348	362	QVILLNKHIDAYKTF	80.57	HLA-DRB1*11:01	QVILLNKHIDAYKTF	non allergen	-0.091	Nonantigen condidates
1	311	325	DQIGYYRRATRRIRG	21.27	HLA-DRB1*11:01	DQIGYYRRATRRIRG	non allergen	-0.0825	Nonantigen condidates
1	82	96	ASAFFGMSRIGMEVT	14.14	HLA-DRB1*11:87	ASAFFGMSRIGMEVT	non allergen	0.862	Good Antigenic condidate
1	82	96	DQIGYYRRATRRIRG	22.83	HLA-DRB1*11:02	DQIGYYRRATRRIRG	non allergen	-0.0825	Nonantigen condidates
1	348	362	DQVILLNKHIDAYKT	31.78	HLA-DRB1*11:02	DQVILLNKHIDAYKT	allergen	Neglacted	Negaive antigenic condidates
1	348	362	LALLLLDRLNQLESK	47.45	HLA-DRB1*11:03	LALLLLDRLNQLESK	non allergen	0.7357	Good Antigenic condidate
1	82	96	ASAFFGMSRIGMEVT	15.4	HLA-DRB1*11:91	ASAFFGMSRIGMEVT	non allergen	0.862	Good Antigenic condidate
1	82	96	DQIGYYRRATRRIRG	18.21	HLA-DRB1*11:04	DQIGYYRRATRRIRG	non allergen	-0.0825	Nonantigen condidates
1	348	362	DQVILLNKHIDAYKT	38.67	HLA-DRB1*11:04	DQVILLNKHIDAYKT	allergen	Neglacted	Negaive antigenic condidates
1	219	233	LALLLLDRLNQLESK	49.82	HLA-DRB1*11:04	LALLLLDRLNQLESK	non allergen	0.7357	Good Antigenic condidate
1	82	96	ASAFFGMSRIGMEVT	14.12	HLA-DRB1*11:93	ASAFFGMSRIGMEVT	non allergen	0.862	Good Antigenic condidate
1	82	96	DQVILLNKHIDAYKT	33.57	HLA-DRB1*11:05	DQVILLNKHIDAYKT	allergen	Neglacted	Negaive antigenic condidates
1	311	325	DQVILLNKHIDAYKT	36.62	HLA-DRB1*11:05	DQVILLNKHIDAYKT	allergen	Neglacted	Negaive antigenic condidates
1	82	96	NTASWFTALTQHGKE	63.25	HLA-DRB1*11:06	NTASWFTALTQHGKE	non allergen	0.3057	Nonantigen condidates
1	219	233	QVILLNKHIDAYKTF	80.77	HLA-DRB1*11:07	QVILLNKHIDAYKTF	non allergen	-0.091	Nonantigen condidates
1	311	325	NNAAIVLQLPQGTTL	59.51	HLA-DRB1*11:08	NNAAIVLQLPQGTTL	allergen	Neglacted	Negaive antigenic condidates
1	348	362	LALLLLDRLNQLESK	46.46	HLA-DRB1*11:08	LALLLLDRLNQLESK	non allergen	0.7357	Good Antigenic condidate
1	82	96	LALLLLDRLNQLESK	53.87	HLA-DRB1*11:08	LALLLLDRLNQLESK	non allergen	0.7357	Good Antigenic condidate
1	348	362	QVILLNKHIDAYKTF	80.57	HLA-DRB1*11:09	QVILLNKHIDAYKTF	non allergen	-0.091	Nonantigen condidates
1	311	325	DQIGYYRRATRRIRG	21.27	HLA-DRB1*11:09	DQIGYYRRATRRIRG	non allergen	-0.0825	Nonantigen condidates
1	82	96	ASAFFGMSRIGMEVT	11.45	HLA-DRB1*13:20	ASAFFGMSRIGMEVT	non allergen	0.862	Good Antigenic condidate
1	348	362	QVILLNKHIDAYKTF	80.57	HLA-DRB1*11:10	QVILLNKHIDAYKTF	non allergen	-0.091	Nonantigen condidates
1	311	325	DQIGYYRRATRRIRG	21.27	HLA-DRB1*11:10	DQIGYYRRATRRIRG	non allergen	-0.0825	Nonantigen condidates
1	82	96	ASAFFGMSRIGMEVT	16.55	HLA-DRB1*13:24	ASAFFGMSRIGMEVT	non allergen	0.862	Good Antigenic condidate
1	348	362	QVILLNKHIDAYKTF	81.09	HLA-DRB1*11:11	QVILLNKHIDAYKTF	non allergen	-0.091	Nonantigen condidates
1	82	96	DQIGYYRRATRRIRG	23.68	HLA-DRB1*11:11	DQIGYYRRATRRIRG	non allergen	-0.0825	Nonantigen condidates
1	311	325	RWYFYYLGTGPEAGL	89.48	HLA-DRB1*11:11	RWYFYYLGTGPEAGL	non allergen	0.7505	Good Antigenic condidate
1	348	362	QVILLNKHIDAYKTF	80.57	HLA-DRB1*11:12	QVILLNKHIDAYKTF	non allergen	-0.091	Nonantigen condidates
1	311	325	DQIGYYRRATRRIRG	21.27	HLA-DRB1*11:12	DQIGYYRRATRRIRG	non allergen	-0.0825	Nonantigen condidates
1	348	362	ASAFFGMSRIGMEVT	16.08	HLA-DRB1*13:29	ASAFFGMSRIGMEVT	non allergen	0.862	Good Antigenic condidate
1	219	233	KDGIIWVATEGALNT	41.18	HLA-DRB1*11:13	KDGIIWVATEGALNT	non allergen	0.0501	Nonantigen condidates
1	348	362	DQIGYYRRATRRIRG	24.69	HLA-DRB1*11:13	DQIGYYRRATRRIRG	non allergen	-0.0825	Nonantigen condidates
1	82	96	DQVILLNKHIDAYKT	36.2	HLA-DRB1*11:13	DQVILLNKHIDAYKT	allergen	Neglacted	Negaive antigenic condidates
1	311	325	LALLLLDRLNQLESK	49.09	HLA-DRB1*11:13	LALLLLDRLNQLESK	non allergen	0.7357	Good Antigenic condidate
1	348	362	DQIGYYRRATRRIRG	18.83	HLA-DRB1*11:14	DQIGYYRRATRRIRG	non allergen	-0.0825	Nonantigen condidates
1	219	233	LALLLLDRLNQLESK	54.34	HLA-DRB1*11:14	LALLLLDRLNQLESK	non allergen	0.7357	Good Antigenic condidate
1	348	362	QVILLNKHIDAYKTF	80.57	HLA-DRB1*11:15	QVILLNKHIDAYKTF	non allergen	-0.091	Nonantigen condidates
1	311	325	DQIGYYRRATRRIRG	21.27	HLA-DRB1*11:15	DQIGYYRRATRRIRG	non allergen	-0.0825	Nonantigen condidates
1	348	362	ASAFFGMSRIGMEVT	16.23	HLA-DRB1*13:31	ASAFFGMSRIGMEVT	non allergen	0.862	Good Antigenic condidate
1	82	96	DQIGYYRRATRRIRG	22.83	HLA-DRB1*11:16	DQIGYYRRATRRIRG	non allergen	-0.0825	Nonantigen condidates
1	348	362	DQVILLNKHIDAYKT	31.78	HLA-DRB1*11:16	DQVILLNKHIDAYKT	allergen	Neglacted	Negaive antigenic condidates
1	219	233	PSGTWLTYTGAIKLD	70.17	HLA-DRB1*11:18	PSGTWLTYTGAIKLD	non allergen	0.3466	Nonantigen condidates
1	348	362	LALLLLDRLNQLESK	45.03	HLA-DRB1*11:18	LALLLLDRLNQLESK	non allergen	0.7357	Good Antigenic condidate
1	82	96	LALLLLDRLNQLESK	45.91	HLA-DRB1*11:18	LALLLLDRLNQLESK	non allergen	0.7357	Good Antigenic condidate
1	348	362	QIGYYRRATRRIRGG	71.83	HLA-DRB1*11:19	QIGYYRRATRRIRGG	non allergen	0.4614	Antigenic condidate
1	348	362	DQIGYYRRATRRIRG	18.83	HLA-DRB1*11:20	DQIGYYRRATRRIRG	non allergen	-0.0825	Nonantigen condidates
1	219	233	LALLLLDRLNQLESK	54.34	HLA-DRB1*11:20	LALLLLDRLNQLESK	non allergen	0.7357	Good Antigenic condidate
1	348	362	QVILLNKHIDAYKTF	80.57	HLA-DRB1*11:24	QVILLNKHIDAYKTF	non allergen	-0.091	Nonantigen condidates
1	311	325	DQIGYYRRATRRIRG	21.27	HLA-DRB1*11:24	DQIGYYRRATRRIRG	non allergen	-0.0825	Nonantigen condidates
1	348	362	ASAFFGMSRIGMEVT	16.77	HLA-DRB1*13:44	ASAFFGMSRIGMEVT	non allergen	0.862	Good Antigenic condidate
1	82	96	DQVILLNKHIDAYKT	29.51	HLA-DRB1*11:25	DQVILLNKHIDAYKT	allergen	Neglacted	Negaive antigenic condidates
1	348	362	QIGYYRRATRRIRGG	71.56	HLA-DRB1*11:25	QIGYYRRATRRIRGG	non allergen	0.4614	Antigenic condidate
1	82	96	DQVILLNKHIDAYKT	35.68	HLA-DRB1*11:27	DQVILLNKHIDAYKT	allergen	Neglacted	Negaive antigenic condidates
1	311	325	NTASWFTALTQHGKE	63.81	HLA-DRB1*11:27	NTASWFTALTQHGKE	non allergen	0.3057	Nonantigen condidates
1	348	362	QVILLNKHIDAYKTF	80.57	HLA-DRB1*11:28	QVILLNKHIDAYKTF	non allergen	-0.091	Nonantigen condidates
1	311	325	DQIGYYRRATRRIRG	21.27	HLA-DRB1*11:28	DQIGYYRRATRRIRG	non allergen	-0.0825	Nonantigen condidates
1	82	96	ASAFFGMSRIGMEVT	10.49	HLA-DRB1*13:71	ASAFFGMSRIGMEVT	non allergen	0.862	Good Antigenic condidate
1	348	362	QVILLNKHIDAYKTF	80.57	HLA-DRB1*11:29	QVILLNKHIDAYKTF	non allergen	-0.091	Nonantigen condidates
1	311	325	DQIGYYRRATRRIRG	21.27	HLA-DRB1*11:29	DQIGYYRRATRRIRG	non allergen	-0.0825	Nonantigen condidates
1	82	96	ASAFFGMSRIGMEVT	11.45	HLA-DRB1*13:78	ASAFFGMSRIGMEVT	non allergen	0.862	Good Antigenic condidate
1	82	96	QQTVTLLPAADLDDF	72.03	HLA-DRB1*11:30	QQTVTLLPAADLDDF	non allergen	0.4614	Antigenic condidate
1	311	325	RWYFYYLGTGPEAGL	88.54	HLA-DRB1*11:30	RWYFYYLGTGPEAGL	non allergen	0.7505	Good Antigenic condidate
1	348	362	QQTVTLLPAADLDDF	71.83	HLA-DRB1*11:31	QQTVTLLPAADLDDF	non allergen	0.4614	Antigenic condidate
1	82	96	DQVILLNKHIDAYKT	29.32	HLA-DRB1*11:32	DQVILLNKHIDAYKT	allergen	Neglacted	Negaive antigenic condidates
1	348	362	TPSGTWLTYTGAIKL	94.94	HLA-DRB1*11:32	TPSGTWLTYTGAIKL	non allergen	0.3271	Nonantigen condidates
1	349	363	ASAFFGMSRIGMEVT	17.03	HLA-DRB1*14:17	ASAFFGMSRIGMEVT	non allergen	0.862	Good Antigenic condidate
1	348	362	QVILLNKHIDAYKTF	80.57	HLA-DRB1*11:33	QVILLNKHIDAYKTF	non allergen	-0.091	Nonantigen condidates
1	311	325	DQIGYYRRATRRIRG	21.27	HLA-DRB1*11:33	DQIGYYRRATRRIRG	non allergen	-0.0825	Nonantigen condidates
1	349	363	ASAFFGMSRIGMEVT	16.38	HLA-DRB1*14:21	ASAFFGMSRIGMEVT	non allergen	0.862	Good Antigenic condidate
1	263	277	QVILLNKHIDAYKTF	80.06	HLA-DRB1*11:34	QVILLNKHIDAYKTF	non allergen	-0.091	Nonantigen condidates
1	219	233	DQIGYYRRATRRIRG	22.93	HLA-DRB1*11:34	DQIGYYRRATRRIRG	non allergen	-0.0825	Nonantigen condidates
1	82	96	DQIGYYRRATRRIRG	24.68	HLA-DRB1*11:34	DQIGYYRRATRRIRG	non allergen	-0.0825	Nonantigen condidates
1	389	403	PKGFYAEGSRGGSQA	68.11	HLA-DRB1*11:34	PKGFYAEGSRGGSQA	non allergen	0.2173	Nonantigen condidates
1	311	325	IAQFAPSASAFFGMS	40.01	HLA-DRB1*11:34	IAQFAPSASAFFGMS	non allergen	0.3975	Nonantigen condidates
1	127	141	MSRIGMEVTPSGTWL	55.79	HLA-DRB1*11:34	MSRIGMEVTPSGTWL	allergen	Neglacted	Negaive antigenic condidates
1	153	167	NKHIDAYKTFPPTEP	57.7	HLA-DRB1*11:34	NKHIDAYKTFPPTEP	allergen	Neglacted	Negaive antigenic condidates
1	349	363	ASAFFGMSRIGMEVT	13.57	HLA-DRB3*03:01	ASAFFGMSRIGMEVT	non allergen	0.862	Good Antigenic condidate
1	82	96	DQIGYYRRATRRIRG	18.21	HLA-DRB1*11:35	DQIGYYRRATRRIRG	non allergen	-0.0825	Nonantigen condidates
1	348	362	DQVILLNKHIDAYKT	38.67	HLA-DRB1*11:35	DQVILLNKHIDAYKT	allergen	Neglacted	Negaive antigenic condidates
1	311	325	GLPYGANKDGIIWVA	39.08	HLA-DRB1*11:35	GLPYGANKDGIIWVA	allergen	Neglacted	Negaive antigenic condidates
1	219	233	LALLLLDRLNQLESK	49.82	HLA-DRB1*11:35	LALLLLDRLNQLESK	non allergen	0.7357	Good Antigenic condidate
1	348	362	DQIGYYRRATRRIRG	20.65	HLA-DRB1*11:36	DQIGYYRRATRRIRG	non allergen	-0.0825	Nonantigen condidates
1	311	325	QQTVTLLPAADLDDF	74.74	HLA-DRB1*11:36	QQTVTLLPAADLDDF	non allergen	0.4614	Antigenic condidate
1	82	96	ASWFTALTQHGKEDL	17.28	HLA-DRB1*11:33	ASWFTALTQHGKEDL	non allergen	0.51	Antigenic condidate
1	82	96	DQVILLNKHIDAYKT	28.68	HLA-DRB1*11:37	DQVILLNKHIDAYKT	allergen	Neglacted	Negaive antigenic condidates
1	311	325	KDGIIWVATEGALNT	42.43	HLA-DRB1*11:37	KDGIIWVATEGALNT	non allergen	0.0501	Nonantigen condidates
1	82	96	DQIGYYRRATRRIRG	18.21	HLA-DRB1*11:38	DQIGYYRRATRRIRG	non allergen	-0.0825	Nonantigen condidates
1	348	362	DQVILLNKHIDAYKT	38.67	HLA-DRB1*11:38	DQVILLNKHIDAYKT	allergen	Neglacted	Negaive antigenic condidates
1	311	325	GLPYGANKDGIIWVA	39.08	HLA-DRB1*11:38	GLPYGANKDGIIWVA	allergen	Neglacted	Negaive antigenic condidates
1	219	233	LALLLLDRLNQLESK	49.82	HLA-DRB1*11:38	LALLLLDRLNQLESK	non allergen	0.7357	Good Antigenic condidate
1	348	362	QVILLNKHIDAYKTF	80.57	HLA-DRB1*11:39	QVILLNKHIDAYKTF	non allergen	-0.091	Nonantigen condidates
1	311	325	DQIGYYRRATRRIRG	21.27	HLA-DRB1*11:39	DQIGYYRRATRRIRG	non allergen	-0.0825	Nonantigen condidates
1	82	96	ASWFTALTQHGKEDL	17.28	HLA-DRB1*11:39	ASWFTALTQHGKEDL	non allergen	0.51	Antigenic condidate
1	82	96	DQIGYYRRATRRIRG	24.41	HLA-DRB1*11:41	DQIGYYRRATRRIRG	non allergen	-0.0825	Nonantigen condidates
1	348	362	QQTVTLLPAADLDDF	75.16	HLA-DRB1*11:41	QQTVTLLPAADLDDF	non allergen	0.4614	Antigenic condidate
1	82	96	DQIGYYRRATRRIRG	18.36	HLA-DRB1*11:42	DQIGYYRRATRRIRG	non allergen	-0.0825	Nonantigen condidates
1	348	362	DQIGYYRRATRRIRG	23.66	HLA-DRB1*11:42	DQIGYYRRATRRIRG	non allergen	-0.0825	Nonantigen condidates
1	219	233	KDGIIWVATEGALNT	43.08	HLA-DRB1*11:42	KDGIIWVATEGALNT	non allergen	0.0501	Nonantigen condidates
1	311	325	LALLLLDRLNQLESK	48.87	HLA-DRB1*11:42	LALLLLDRLNQLESK	non allergen	0.7357	Good Antigenic condidate
1	82	96	DQIGYYRRATRRIRG	18.21	HLA-DRB1*11:43	DQIGYYRRATRRIRG	non allergen	-0.0825	Nonantigen condidates
1	348	362	DQVILLNKHIDAYKT	38.67	HLA-DRB1*11:43	DQVILLNKHIDAYKT	allergen	Neglacted	Negaive antigenic condidates
1	219	233	LALLLLDRLNQLESK	49.82	HLA-DRB1*11:43	LALLLLDRLNQLESK	non allergen	0.7357	Good Antigenic condidate
1	82	96	ASWFTALTQHGKEDL	17.28	HLA-DRB1*11:49	ASWFTALTQHGKEDL	non allergen	0.51	Antigenic condidate
1	82	96	DQIGYYRRATRRIRG	18.21	HLA-DRB1*11:44	DQIGYYRRATRRIRG	non allergen	-0.0825	Nonantigen condidates
1	348	362	DQVILLNKHIDAYKT	38.67	HLA-DRB1*11:44	DQVILLNKHIDAYKT	allergen	Neglacted	Negaive antigenic condidates
1	219	233	LALLLLDRLNQLESK	49.82	HLA-DRB1*11:44	LALLLLDRLNQLESK	non allergen	0.7357	Good Antigenic condidate
1	82	96	ASWFTALTQHGKEDL	17.28	HLA-DRB1*11:51	ASWFTALTQHGKEDL	non allergen	0.51	Antigenic condidate
1	82	96	DQIGYYRRATRRIRG	18.21	HLA-DRB1*11:46	DQIGYYRRATRRIRG	non allergen	-0.0825	Nonantigen condidates
1	348	362	DQVILLNKHIDAYKT	38.67	HLA-DRB1*11:46	DQVILLNKHIDAYKT	allergen	Neglacted	Negaive antigenic condidates
1	219	233	LALLLLDRLNQLESK	49.82	HLA-DRB1*11:46	LALLLLDRLNQLESK	non allergen	0.7357	Good Antigenic condidate
1	82	96	ASWFTALTQHGKEDL	17.28	HLA-DRB1*11:61	ASWFTALTQHGKEDL	non allergen	0.51	Antigenic condidate
1	82	96	NTASWFTALTQHGKE	63.25	HLA-DRB1*11:47	NTASWFTALTQHGKE	non allergen	0.3057	Nonantigen condidates
1	82	96	DQVILLNKHIDAYKT	35.85	HLA-DRB1*11:48	DQVILLNKHIDAYKT	allergen	Neglacted	Negaive antigenic condidates
1	348	362	LALLLLDRLNQLESK	45.94	HLA-DRB1*11:48	LALLLLDRLNQLESK	non allergen	0.7357	Good Antigenic condidate
1	348	362	QVILLNKHIDAYKTF	80.57	HLA-DRB1*11:49	QVILLNKHIDAYKTF	non allergen	-0.091	Nonantigen condidates
1	311	325	DQIGYYRRATRRIRG	21.27	HLA-DRB1*11:49	DQIGYYRRATRRIRG	non allergen	-0.0825	Nonantigen condidates
1	82	96	ASWFTALTQHGKEDL	17.28	HLA-DRB1*11:62	ASWFTALTQHGKEDL	non allergen	0.51	Antigenic condidate
1	82	96	DQVILLNKHIDAYKT	29.06	HLA-DRB1*11:50	DQVILLNKHIDAYKT	allergen	Neglacted	Negaive antigenic condidates
1	219	233	WPQIAQFAPSASAFF	99.24	HLA-DRB1*11:50	WPQIAQFAPSASAFF	non allergen	0.3028	Nonantigen condidates
1	311	325	NTASWFTALTQHGKE	66.64	HLA-DRB1*11:50	NTASWFTALTQHGKE	non allergen	0.3057	Nonantigen condidates
1	348	362	QQTVTLLPAADLDDF	72.21	HLA-DRB1*11:50	QQTVTLLPAADLDDF	non allergen	0.4614	Antigenic condidate
1	348	362	QVILLNKHIDAYKTF	80.57	HLA-DRB1*11:51	QVILLNKHIDAYKTF	non allergen	-0.091	Nonantigen condidates
1	311	325	DQIGYYRRATRRIRG	21.27	HLA-DRB1*11:51	DQIGYYRRATRRIRG	non allergen	-0.0825	Nonantigen condidates
1	48	62	GKMKDLSPRWYFYYL	38.84	HLA-DRB1*01:13	GKMKDLSPRWYFYYL	non allergen	1.1625	Best Antigenic condidates
1	82	96	NNAAIVLQLPQGTTL	59.92	HLA-DRB1*11:53	NNAAIVLQLPQGTTL	allergen	Neglacted	Negaive antigenic condidates
1	82	96	WPQIAQFAPSASAFF	97.96	HLA-DRB1*11:54	WPQIAQFAPSASAFF	non allergen	0.3028	Nonantigen condidates
1	348	362	QVILLNKHIDAYKTF	77.64	HLA-DRB1*11:55	QVILLNKHIDAYKTF	non allergen	-0.091	Nonantigen condidates
1	82	96	DQIGYYRRATRRIRG	24.39	HLA-DRB1*11:55	DQIGYYRRATRRIRG	non allergen	-0.0825	Nonantigen condidates
1	82	96	DQVILLNKHIDAYKT	29.06	HLA-DRB1*11:56	DQVILLNKHIDAYKT	allergen	Neglacted	Negaive antigenic condidates
1	219	233	WPQIAQFAPSASAFF	99.24	HLA-DRB1*11:56	WPQIAQFAPSASAFF	non allergen	0.3028	Nonantigen condidates
1	311	325	NTASWFTALTQHGKE	66.64	HLA-DRB1*11:56	NTASWFTALTQHGKE	non allergen	0.3057	Nonantigen condidates
1	348	362	QQTVTLLPAADLDDF	72.21	HLA-DRB1*11:56	QQTVTLLPAADLDDF	non allergen	0.4614	Antigenic condidate
1	82	96	QVILLNKHIDAYKTF	79.63	HLA-DRB1*11:57	QVILLNKHIDAYKTF	non allergen	-0.091	Nonantigen condidates
1	348	362	QVILLNKHIDAYKTF	81.6	HLA-DRB1*11:57	QVILLNKHIDAYKTF	non allergen	-0.091	Nonantigen condidates
1	82	96	DQIGYYRRATRRIRG	18.21	HLA-DRB1*11:58	DQIGYYRRATRRIRG	non allergen	-0.0825	Nonantigen condidates
1	348	362	DQVILLNKHIDAYKT	38.67	HLA-DRB1*11:58	DQVILLNKHIDAYKT	allergen	Neglacted	Negaive antigenic condidates
1	219	233	LALLLLDRLNQLESK	49.82	HLA-DRB1*11:58	LALLLLDRLNQLESK	non allergen	0.7357	Good Antigenic condidate
1	311	325	GKMKDLSPRWYFYYL	39.08	HLA-DRB1*11:04	GKMKDLSPRWYFYYL	non allergen	1.1625	Best Antigenic condidates
1	87	101	QVILLNKHIDAYKTF	81.87	HLA-DRB1*11:59	QVILLNKHIDAYKTF	non allergen	-0.091	Nonantigen condidates
1	348	362	DQVILLNKHIDAYKT	35.77	HLA-DRB1*11:59	DQVILLNKHIDAYKT	allergen	Neglacted	Negaive antigenic condidates
1	311	325	GKMKDLSPRWYFYYL	39	HLA-DRB1*11:32	GKMKDLSPRWYFYYL	non allergen	1.1625	Best Antigenic condidates
1	311	325	WLTYTGAIKLDDKDP	95.99	HLA-DRB1*11:59	WLTYTGAIKLDDKDP	non allergen	1.2787	Best Antigenic condidates
1	82	96	DQIGYYRRATRRIRG	18.21	HLA-DRB1*11:60	DQIGYYRRATRRIRG	non allergen	-0.0825	Nonantigen condidates
1	348	362	DQVILLNKHIDAYKT	38.67	HLA-DRB1*11:60	DQVILLNKHIDAYKT	allergen	Neglacted	Negaive antigenic condidates
1	219	233	LALLLLDRLNQLESK	49.82	HLA-DRB1*11:60	LALLLLDRLNQLESK	non allergen	0.7357	Good Antigenic condidate
1	348	362	GKMKDLSPRWYFYYL	38.67	HLA-DRB1*13:11	GKMKDLSPRWYFYYL	non allergen	1.1625	Best Antigenic condidates
1	348	362	QVILLNKHIDAYKTF	80.57	HLA-DRB1*11:61	QVILLNKHIDAYKTF	non allergen	-0.091	Nonantigen condidates
1	311	325	DQIGYYRRATRRIRG	21.27	HLA-DRB1*11:61	DQIGYYRRATRRIRG	non allergen	-0.0825	Nonantigen condidates
1	348	362	GKMKDLSPRWYFYYL	38.67	HLA-DRB1*13:42	GKMKDLSPRWYFYYL	non allergen	1.1625	Best Antigenic condidates
1	348	362	QVILLNKHIDAYKTF	80.57	HLA-DRB1*11:62	QVILLNKHIDAYKTF	non allergen	-0.091	Nonantigen condidates
1	311	325	DQIGYYRRATRRIRG	21.27	HLA-DRB1*11:62	DQIGYYRRATRRIRG	non allergen	-0.0825	Nonantigen condidates
1	224	238	GTWLTYTGAIKLDDK	39.17	HLA-DRB1*01:01	GTWLTYTGAIKLDDK	non allergen	0.9934	Good Antigenic condidate
1	348	362	LALLLLDRLNQLESK	47.45	HLA-DRB1*11:63	LALLLLDRLNQLESK	non allergen	0.7357	Good Antigenic condidate
1	224	238	GTWLTYTGAIKLDDK	39.17	HLA-DRB1*01:05	GTWLTYTGAIKLDDK	non allergen	0.9934	Good Antigenic condidate
1	348	362	QQTVTLLPAADLDDF	72.43	HLA-DRB1*11:64	QQTVTLLPAADLDDF	non allergen	0.4614	Antigenic condidate
1	82	96	DQIGYYRRATRRIRG	22.83	HLA-DRB1*11:65	DQIGYYRRATRRIRG	non allergen	-0.0825	Nonantigen condidates
1	348	362	DQVILLNKHIDAYKT	31.78	HLA-DRB1*11:65	DQVILLNKHIDAYKT	allergen	Neglacted	Negaive antigenic condidates
1	348	362	QVILLNKHIDAYKTF	80.57	HLA-DRB1*11:66	QVILLNKHIDAYKTF	non allergen	-0.091	Nonantigen condidates
1	82	96	DPNFKDQVILLNKHI	17.28	HLA-DRB1*11:66	DPNFKDQVILLNKHI	allergen	Neglacted	Negaive antigenic condidates
1	311	325	DQIGYYRRATRRIRG	21.27	HLA-DRB1*11:66	DQIGYYRRATRRIRG	non allergen	-0.0825	Nonantigen condidates
1	82	96	LALLLLDRLNQLESK	48.01	HLA-DRB1*11:67	LALLLLDRLNQLESK	non allergen	0.7357	Good Antigenic condidate
1	348	362	RWYFYYLGTGPEAGL	86.59	HLA-DRB1*11:67	RWYFYYLGTGPEAGL	non allergen	0.7505	Good Antigenic condidate
1	219	233	NNAAIVLQLPQGTTL	58.27	HLA-DRB1*11:68	NNAAIVLQLPQGTTL	allergen	Neglacted	Negaive antigenic condidates
1	82	96	LDRLNQLESKMSGKG	54.91	HLA-DRB1*11:68	LDRLNQLESKMSGKG	non allergen	0.7029	Good Antigenic condidate
1	224	238	GTWLTYTGAIKLDDK	39.17	HLA-DRB1*01:07	GTWLTYTGAIKLDDK	non allergen	0.9934	Good Antigenic condidate
1	82	96	DQVILLNKHIDAYKT	31.75	HLA-DRB1*11:69	DQVILLNKHIDAYKT	allergen	Neglacted	Negaive antigenic condidates
1	311	325	LDRLNQLESKMSGKG	54.72	HLA-DRB1*11:69	LDRLNQLESKMSGKG	non allergen	0.7029	Good Antigenic condidate
1	348	362	LALLLLDRLNQLESK	51.98	HLA-DRB1*11:69	LALLLLDRLNQLESK	non allergen	0.7357	Good Antigenic condidate
1	82	96	KDGIIWVATEGALNT	43.48	HLA-DRB1*11:70	KDGIIWVATEGALNT	non allergen	0.0501	Nonantigen condidates
1	348	362	IAQFAPSASAFFGMS	39.83	HLA-DRB1*11:70	IAQFAPSASAFFGMS	non allergen	0.3975	Nonantigen condidates
1	348	362	LDRLNQLESKMSGKG	54.98	HLA-DRB1*11:73	LDRLNQLESKMSGKG	non allergen	0.7029	Good Antigenic condidate
1	348	362	QVILLNKHIDAYKTF	80.57	HLA-DRB1*11:74	QVILLNKHIDAYKTF	non allergen	-0.091	Nonantigen condidates
1	82	96	DPNFKDQVILLNKHI	17.28	HLA-DRB1*11:74	DPNFKDQVILLNKHI	allergen	Neglacted	Negaive antigenic condidates
1	311	325	DQIGYYRRATRRIRG	21.27	HLA-DRB1*11:74	DQIGYYRRATRRIRG	non allergen	-0.0825	Nonantigen condidates
1	348	362	QVILLNKHIDAYKTF	80.57	HLA-DRB1*11:75	QVILLNKHIDAYKTF	non allergen	-0.091	Nonantigen condidates
1	82	96	DPNFKDQVILLNKHI	17.28	HLA-DRB1*11:75	DPNFKDQVILLNKHI	allergen	Neglacted	Negaive antigenic condidates
1	311	325	DQIGYYRRATRRIRG	21.27	HLA-DRB1*11:75	DQIGYYRRATRRIRG	non allergen	-0.0825	Nonantigen condidates
1	348	362	LALLLLDRLNQLESK	47.45	HLA-DRB1*11:76	LALLLLDRLNQLESK	non allergen	0.7357	Good Antigenic condidate
1	224	238	GTWLTYTGAIKLDDK	39.17	HLA-DRB1*01:08	GTWLTYTGAIKLDDK	non allergen	0.9934	Good Antigenic condidate
1	82	96	DQIGYYRRATRRIRG	18.21	HLA-DRB1*11:77	DQIGYYRRATRRIRG	non allergen	-0.0825	Nonantigen condidates
1	348	362	DQVILLNKHIDAYKT	38.67	HLA-DRB1*11:77	DQVILLNKHIDAYKT	allergen	Neglacted	Negaive antigenic condidates
1	219	233	LALLLLDRLNQLESK	49.82	HLA-DRB1*11:77	LALLLLDRLNQLESK	non allergen	0.7357	Good Antigenic condidate
1	224	238	GTWLTYTGAIKLDDK	39.17	HLA-DRB1*01:12	GTWLTYTGAIKLDDK	non allergen	0.9934	Good Antigenic condidate
1	82	96	DQIGYYRRATRRIRG	18.21	HLA-DRB1*11:78	DQIGYYRRATRRIRG	non allergen	-0.0825	Nonantigen condidates
1	348	362	DQVILLNKHIDAYKT	38.67	HLA-DRB1*11:78	DQVILLNKHIDAYKT	allergen	Neglacted	Negaive antigenic condidates
1	219	233	LALLLLDRLNQLESK	49.82	HLA-DRB1*11:78	LALLLLDRLNQLESK	non allergen	0.7357	Good Antigenic condidate
1	224	238	GTWLTYTGAIKLDDK	39.17	HLA-DRB1*01:19	GTWLTYTGAIKLDDK	non allergen	0.9934	Good Antigenic condidate
1	348	362	DQIGYYRRATRRIRG	25.92	HLA-DRB1*11:79	DQIGYYRRATRRIRG	non allergen	-0.0825	Nonantigen condidates
1	219	233	DQIGYYRRATRRIRG	26.18	HLA-DRB1*11:79	DQIGYYRRATRRIRG	non allergen	-0.0825	Nonantigen condidates
1	82	96	QQTVTLLPAADLDDF	72.33	HLA-DRB1*11:79	QQTVTLLPAADLDDF	non allergen	0.4614	Antigenic condidate
1	311	325	DQIGYYRRATRRIRG	22.48	HLA-DRB1*11:80	DQIGYYRRATRRIRG	non allergen	-0.0825	Nonantigen condidates
1	48	62	WPQIAQFAPSASAFF	98.13	HLA-DRB1*11:80	WPQIAQFAPSASAFF	non allergen	0.3028	Nonantigen condidates
1	348	362	NNAAIVLQLPQGTTL	63.2	HLA-DRB1*11:80	NNAAIVLQLPQGTTL	allergen	Neglacted	Negaive antigenic condidates
1	224	238	GTWLTYTGAIKLDDK	39.17	HLA-DRB1*01:22	GTWLTYTGAIKLDDK	non allergen	0.9934	Good Antigenic condidate
1	311	325	DQIGYYRRATRRIRG	18.36	HLA-DRB1*11:81	DQIGYYRRATRRIRG	non allergen	-0.0825	Nonantigen condidates
1	219	233	TPSGTWLTYTGAIKL	95.05	HLA-DRB1*11:81	TPSGTWLTYTGAIKL	non allergen	0.3271	Nonantigen condidates
1	348	362	NNAAIVLQLPQGTTL	60.71	HLA-DRB1*11:81	NNAAIVLQLPQGTTL	allergen	Neglacted	Negaive antigenic condidates
1	224	238	GTWLTYTGAIKLDDK	39.17	HLA-DRB1*01:25	GTWLTYTGAIKLDDK	non allergen	0.9934	Good Antigenic condidate
1	348	362	DQVILLNKHIDAYKT	32.97	HLA-DRB1*11:82	DQVILLNKHIDAYKT	allergen	Neglacted	Negaive antigenic condidates
1	219	233	NNAAIVLQLPQGTTL	60.83	HLA-DRB1*11:82	NNAAIVLQLPQGTTL	allergen	Neglacted	Negaive antigenic condidates
1	82	96	DQIGYYRRATRRIRG	19.96	HLA-DRB1*11:83	DQIGYYRRATRRIRG	non allergen	-0.0825	Nonantigen condidates
1	348	362	LALLLLDRLNQLESK	48.84	HLA-DRB1*11:83	LALLLLDRLNQLESK	non allergen	0.7357	Good Antigenic condidate
1	311	325	LALLLLDRLNQLESK	50.2	HLA-DRB1*11:83	LALLLLDRLNQLESK	non allergen	0.7357	Good Antigenic condidate
1	219	233	RWYFYYLGTGPEAGL	85.9	HLA-DRB1*11:83	RWYFYYLGTGPEAGL	non allergen	0.7505	Good Antigenic condidate
1	219	233	QVILLNKHIDAYKTF	81.03	HLA-DRB1*11:84	QVILLNKHIDAYKTF	non allergen	-0.091	Nonantigen condidates
1	82	96	DQIGYYRRATRRIRG	26.56	HLA-DRB1*11:84	DQIGYYRRATRRIRG	non allergen	-0.0825	Nonantigen condidates
1	348	362	PKGFYAEGSRGGSQA	68.39	HLA-DRB1*11:84	PKGFYAEGSRGGSQA	non allergen	0.2173	Nonantigen condidates
1	311	325	WLTYTGAIKLDDKDP	96.49	HLA-DRB1*11:84	WLTYTGAIKLDDKDP	non allergen	1.2787	Best Antigenic condidates
1	348	362	LALLLLDRLNQLESK	47.45	HLA-DRB1*11:85	LALLLLDRLNQLESK	non allergen	0.7357	Good Antigenic condidate
1	224	238	GTWLTYTGAIKLDDK	39.17	HLA-DRB1*01:27	GTWLTYTGAIKLDDK	non allergen	0.9934	Good Antigenic condidate
1	348	362	DQVILLNKHIDAYKT	34.44	HLA-DRB1*11:86	DQVILLNKHIDAYKT	allergen	Neglacted	Negaive antigenic condidates
1	219	233	SASAFFGMSRIGMEV	91.46	HLA-DRB1*11:86	SASAFFGMSRIGMEV	non allergen	-0.0607	Nonantigen condidates
1	311	325	DQIGYYRRATRRIRG	22.48	HLA-DRB1*11:87	DQIGYYRRATRRIRG	non allergen	-0.0825	Nonantigen condidates
1	48	62	WPQIAQFAPSASAFF	98.13	HLA-DRB1*11:87	WPQIAQFAPSASAFF	non allergen	0.3028	Nonantigen condidates
1	348	362	NNAAIVLQLPQGTTL	63.2	HLA-DRB1*11:87	NNAAIVLQLPQGTTL	allergen	Neglacted	Negaive antigenic condidates
1	224	238	GTWLTYTGAIKLDDK	39.17	HLA-DRB1*01:28	GTWLTYTGAIKLDDK	non allergen	0.9934	Good Antigenic condidate
1	82	96	DQVILLNKHIDAYKT	29.06	HLA-DRB1*11:88	DQVILLNKHIDAYKT	allergen	Neglacted	Negaive antigenic condidates
1	219	233	WPQIAQFAPSASAFF	99.24	HLA-DRB1*11:88	WPQIAQFAPSASAFF	non allergen	0.3028	Nonantigen condidates
1	311	325	NTASWFTALTQHGKE	66.64	HLA-DRB1*11:88	NTASWFTALTQHGKE	non allergen	0.3057	Nonantigen condidates
1	348	362	QQTVTLLPAADLDDF	72.21	HLA-DRB1*11:88	QQTVTLLPAADLDDF	non allergen	0.4614	Antigenic condidate
1	348	362	QVILLNKHIDAYKTF	80.57	HLA-DRB1*11:90	QVILLNKHIDAYKTF	non allergen	-0.091	Nonantigen condidates
1	82	96	DPNFKDQVILLNKHI	17.28	HLA-DRB1*11:90	DPNFKDQVILLNKHI	allergen	Neglacted	Negaive antigenic condidates
1	311	325	DQIGYYRRATRRIRG	21.27	HLA-DRB1*11:90	DQIGYYRRATRRIRG	non allergen	-0.0825	Nonantigen condidates
1	311	325	DQIGYYRRATRRIRG	19.06	HLA-DRB1*11:91	DQIGYYRRATRRIRG	non allergen	-0.0825	Nonantigen condidates
1	348	362	QIGYYRRATRRIRGG	70.92	HLA-DRB1*11:91	QIGYYRRATRRIRGG	non allergen	0.4614	Antigenic condidate
1	224	238	GTWLTYTGAIKLDDK	39.17	HLA-DRB1*01:30	GTWLTYTGAIKLDDK	non allergen	0.9934	Good Antigenic condidate
1	219	233	WLTYTGAIKLDDKDP	97.05	HLA-DRB1*11:91	WLTYTGAIKLDDKDP	non allergen	1.2787	Best Antigenic condidates
1	348	362	QVILLNKHIDAYKTF	79.68	HLA-DRB1*11:93	QVILLNKHIDAYKTF	non allergen	-0.091	Nonantigen condidates
1	311	325	DQIGYYRRATRRIRG	26.78	HLA-DRB1*11:93	DQIGYYRRATRRIRG	non allergen	-0.0825	Nonantigen condidates
1	224	238	GTWLTYTGAIKLDDK	39.17	HLA-DRB1*01:31	GTWLTYTGAIKLDDK	non allergen	0.9934	Good Antigenic condidate
1	348	362	QVILLNKHIDAYKTF	80.57	HLA-DRB1*11:94	QVILLNKHIDAYKTF	non allergen	-0.091	Nonantigen condidates
1	82	96	DPNFKDQVILLNKHI	17.28	HLA-DRB1*11:94	DPNFKDQVILLNKHI	allergen	Neglacted	Negaive antigenic condidates
1	311	325	DQIGYYRRATRRIRG	21.27	HLA-DRB1*11:94	DQIGYYRRATRRIRG	non allergen	-0.0825	Nonantigen condidates
1	348	362	QVILLNKHIDAYKTF	80.57	HLA-DRB1*11:95	QVILLNKHIDAYKTF	non allergen	-0.091	Nonantigen condidates
1	82	96	DQIGYYRRATRRIRG	17.28	HLA-DRB1*11:95	DQIGYYRRATRRIRG	non allergen	-0.0825	Nonantigen condidates
1	311	325	DQIGYYRRATRRIRG	21.27	HLA-DRB1*11:95	DQIGYYRRATRRIRG	non allergen	-0.0825	Nonantigen condidates
1	348	362	QVILLNKHIDAYKTF	80.57	HLA-DRB1*11:96	QVILLNKHIDAYKTF	non allergen	-0.091	Nonantigen condidates
1	82	96	DQIGYYRRATRRIRG	17.28	HLA-DRB1*11:96	DQIGYYRRATRRIRG	non allergen	-0.0825	Nonantigen condidates
1	311	325	DQIGYYRRATRRIRG	21.27	HLA-DRB1*11:96	DQIGYYRRATRRIRG	non allergen	-0.0825	Nonantigen condidates
1	82	96	DQIGYYRRATRRIRG	22.83	HLA-DRB1*13:01	DQIGYYRRATRRIRG	non allergen	-0.0825	Nonantigen condidates
1	348	362	DQVILLNKHIDAYKT	31.78	HLA-DRB1*13:01	DQVILLNKHIDAYKT	allergen	Neglacted	Negaive antigenic condidates
1	348	362	DQIGYYRRATRRIRG	18.83	HLA-DRB1*13:02	DQIGYYRRATRRIRG	non allergen	-0.0825	Nonantigen condidates
1	219	233	LALLLLDRLNQLESK	54.34	HLA-DRB1*13:02	LALLLLDRLNQLESK	non allergen	0.7357	Good Antigenic condidate
1	82	96	DQVILLNKHIDAYKT	32.13	HLA-DRB1*13:04	DQVILLNKHIDAYKT	allergen	Neglacted	Negaive antigenic condidates
1	348	362	DQVILLNKHIDAYKT	38.64	HLA-DRB1*13:04	DQVILLNKHIDAYKT	allergen	Neglacted	Negaive antigenic condidates
1	219	233	SASAFFGMSRIGMEV	89.95	HLA-DRB1*13:04	SASAFFGMSRIGMEV	non allergen	-0.0607	Nonantigen condidates
1	348	362	QVILLNKHIDAYKTF	80.57	HLA-DRB1*13:05	QVILLNKHIDAYKTF	non allergen	-0.091	Nonantigen condidates
1	82	96	DQIGYYRRATRRIRG	17.28	HLA-DRB1*13:05	DQIGYYRRATRRIRG	non allergen	-0.0825	Nonantigen condidates
1	311	325	DQIGYYRRATRRIRG	21.27	HLA-DRB1*13:05	DQIGYYRRATRRIRG	non allergen	-0.0825	Nonantigen condidates
1	219	233	PSGTWLTYTGAIKLD	70.17	HLA-DRB1*13:06	PSGTWLTYTGAIKLD	non allergen	0.3466	Nonantigen condidates
1	348	362	LALLLLDRLNQLESK	45.03	HLA-DRB1*13:06	LALLLLDRLNQLESK	non allergen	0.7357	Good Antigenic condidate
1	82	96	LALLLLDRLNQLESK	45.91	HLA-DRB1*13:06	LALLLLDRLNQLESK	non allergen	0.7357	Good Antigenic condidate
1	82	96	DQVILLNKHIDAYKT	28.68	HLA-DRB1*13:07	DQVILLNKHIDAYKT	allergen	Neglacted	Negaive antigenic condidates
1	311	325	KDGIIWVATEGALNT	42.43	HLA-DRB1*13:07	KDGIIWVATEGALNT	non allergen	0.0501	Nonantigen condidates
1	82	96	DQVILLNKHIDAYKT	35.85	HLA-DRB1*13:08	DQVILLNKHIDAYKT	allergen	Neglacted	Negaive antigenic condidates
1	348	362	LALLLLDRLNQLESK	45.94	HLA-DRB1*13:08	LALLLLDRLNQLESK	non allergen	0.7357	Good Antigenic condidate
1	348	362	DQVILLNKHIDAYKT	27.92	HLA-DRB1*13:09	DQVILLNKHIDAYKT	allergen	Neglacted	Negaive antigenic condidates
1	82	96	DQVILLNKHIDAYKT	32.94	HLA-DRB1*13:09	DQVILLNKHIDAYKT	allergen	Neglacted	Negaive antigenic condidates
1	219	233	LALLLLDRLNQLESK	53.51	HLA-DRB1*13:09	LALLLLDRLNQLESK	non allergen	0.7357	Good Antigenic condidate
1	219	233	QVILLNKHIDAYKTF	77.44	HLA-DRB1*13:100	QVILLNKHIDAYKTF	non allergen	-0.091	Nonantigen condidates
1	311	325	DQIGYYRRATRRIRG	22.4	HLA-DRB1*13:100	DQIGYYRRATRRIRG	non allergen	-0.0825	Nonantigen condidates
1	82	96	DQVILLNKHIDAYKT	34.29	HLA-DRB1*13:100	DQVILLNKHIDAYKT	allergen	Neglacted	Negaive antigenic condidates
1	107	121	QIGYYRRATRRIRGG	71.67	HLA-DRB1*13:100	QIGYYRRATRRIRGG	non allergen	0.4614	Antigenic condidate
1	348	362	LALLLLDRLNQLESK	53.97	HLA-DRB1*13:100	LALLLLDRLNQLESK	non allergen	0.7357	Good Antigenic condidate
1	82	96	DQIGYYRRATRRIRG	18.21	HLA-DRB1*13:11	DQIGYYRRATRRIRG	non allergen	-0.0825	Nonantigen condidates
1	219	233	LALLLLDRLNQLESK	49.82	HLA-DRB1*13:11	LALLLLDRLNQLESK	non allergen	0.7357	Good Antigenic condidate
1	224	238	GTWLTYTGAIKLDDK	39.17	HLA-DRB1*01:32	GTWLTYTGAIKLDDK	non allergen	0.9934	Good Antigenic condidate
1	219	233	GTWLTYTGAIKLDDK	39.17	HLA-DRB1*03:48	GTWLTYTGAIKLDDK	non allergen	0.9934	Good Antigenic condidate
1	348	362	QVILLNKHIDAYKTF	80.57	HLA-DRB1*13:14	QVILLNKHIDAYKTF	non allergen	-0.091	Nonantigen condidates
1	82	96	DQIGYYRRATRRIRG	17.28	HLA-DRB1*13:14	DQIGYYRRATRRIRG	non allergen	-0.0825	Nonantigen condidates
1	311	325	DQIGYYRRATRRIRG	21.27	HLA-DRB1*13:14	DQIGYYRRATRRIRG	non allergen	-0.0825	Nonantigen condidates
1	82	96	KDGIIWVATEGALNT	43.95	HLA-DRB1*13:15	KDGIIWVATEGALNT	non allergen	0.0501	Nonantigen condidates
1	348	362	NNAAIVLQLPQGTTL	61.29	HLA-DRB1*13:15	NNAAIVLQLPQGTTL	allergen	Neglacted	Negaive antigenic condidates
1	348	362	DQVILLNKHIDAYKT	34.44	HLA-DRB1*13:16	DQVILLNKHIDAYKT	allergen	Neglacted	Negaive antigenic condidates
1	219	233	SASAFFGMSRIGMEV	91.46	HLA-DRB1*13:16	SASAFFGMSRIGMEV	non allergen	-0.0607	Nonantigen condidates
1	348	362	LALLLLDRLNQLESK	46.02	HLA-DRB1*13:17	LALLLLDRLNQLESK	non allergen	0.7357	Good Antigenic condidate
1	82	96	LALLLLDRLNQLESK	50.15	HLA-DRB1*13:17	LALLLLDRLNQLESK	non allergen	0.7357	Good Antigenic condidate
1	82	96	DQVILLNKHIDAYKT	29.51	HLA-DRB1*13:18	DQVILLNKHIDAYKT	allergen	Neglacted	Negaive antigenic condidates
1	348	362	QIGYYRRATRRIRGG	71.56	HLA-DRB1*13:18	QIGYYRRATRRIRGG	non allergen	0.4614	Antigenic condidate
1	348	362	TPSGTWLTYTGAIKL	94.34	HLA-DRB1*13:19	TPSGTWLTYTGAIKL	non allergen	0.3271	Nonantigen condidates
1	82	96	PNFKDQVILLNKHID	69.25	HLA-DRB1*13:19	PNFKDQVILLNKHID	non allergen	0.988	Good Antigenic condidate
1	348	362	DQIGYYRRATRRIRG	20.65	HLA-DRB1*13:20	DQIGYYRRATRRIRG	non allergen	-0.0825	Nonantigen condidates
1	311	325	QQTVTLLPAADLDDF	74.74	HLA-DRB1*13:20	QQTVTLLPAADLDDF	non allergen	0.4614	Antigenic condidate
1	127	141	GTWLTYTGAIKLDDK	39.27	HLA-DRB1*04:70	GTWLTYTGAIKLDDK	non allergen	0.9934	Good Antigenic condidate
1	82	96	DQIGYYRRATRRIRG	26.06	HLA-DRB1*13:21	DQIGYYRRATRRIRG	non allergen	-0.0825	Nonantigen condidates
1	311	325	DQVILLNKHIDAYKT	30.62	HLA-DRB1*13:21	DQVILLNKHIDAYKT	allergen	Neglacted	Negaive antigenic condidates
1	107	121	NTASWFTALTQHGKE	65.18	HLA-DRB1*13:21	NTASWFTALTQHGKE	non allergen	0.3057	Nonantigen condidates
1	348	362	LALLLLDRLNQLESK	50.61	HLA-DRB1*13:21	LALLLLDRLNQLESK	non allergen	0.7357	Good Antigenic condidate
1	82	96	DQIGYYRRATRRIRG	22.83	HLA-DRB1*13:22	DQIGYYRRATRRIRG	non allergen	-0.0825	Nonantigen condidates
1	348	362	DQVILLNKHIDAYKT	31.78	HLA-DRB1*13:22	DQVILLNKHIDAYKT	allergen	Neglacted	Negaive antigenic condidates
1	348	362	DQIGYYRRATRRIRG	18.83	HLA-DRB1*13:23	DQIGYYRRATRRIRG	non allergen	-0.0825	Nonantigen condidates
1	219	233	LALLLLDRLNQLESK	54.34	HLA-DRB1*13:23	LALLLLDRLNQLESK	non allergen	0.7357	Good Antigenic condidate
1	348	362	LALLLLDRLNQLESK	47.45	HLA-DRB1*13:24	LALLLLDRLNQLESK	non allergen	0.7357	Good Antigenic condidate
1	343	357	GTWLTYTGAIKLDDK	39.1	HLA-DRB1*10:01	GTWLTYTGAIKLDDK	non allergen	0.9934	Good Antigenic condidate
1	82	96	LALLLLDRLNQLESK	53.11	HLA-DRB1*13:26	LALLLLDRLNQLESK	non allergen	0.7357	Good Antigenic condidate
1	82	96	DQIGYYRRATRRIRG	18.03	HLA-DRB1*13:27	DQIGYYRRATRRIRG	non allergen	-0.0825	Nonantigen condidates
1	348	362	DQIGYYRRATRRIRG	24.23	HLA-DRB1*13:27	DQIGYYRRATRRIRG	non allergen	-0.0825	Nonantigen condidates
1	219	233	PSGTWLTYTGAIKLD	70.2	HLA-DRB1*13:27	PSGTWLTYTGAIKLD	non allergen	0.3466	Nonantigen condidates
1	219	233	NNAAIVLQLPQGTTL	58.27	HLA-DRB1*13:29	NNAAIVLQLPQGTTL	allergen	Neglacted	Negaive antigenic condidates
1	82	96	LDRLNQLESKMSGKG	54.91	HLA-DRB1*13:29	LDRLNQLESKMSGKG	non allergen	0.7029	Good Antigenic condidate
1	343	357	GTWLTYTGAIKLDDK	39.1	HLA-DRB1*10:03	GTWLTYTGAIKLDDK	non allergen	0.9934	Good Antigenic condidate
1	219	233	DQIGYYRRATRRIRG	21.96	HLA-DRB1*13:31	DQIGYYRRATRRIRG	non allergen	-0.0825	Nonantigen condidates
1	325	339	DQIGYYRRATRRIRG	27.14	HLA-DRB1*13:31	DQIGYYRRATRRIRG	non allergen	-0.0825	Nonantigen condidates
1	304	318	DQVILLNKHIDAYKT	27.87	HLA-DRB1*13:31	DQVILLNKHIDAYKT	allergen	Neglacted	Negaive antigenic condidates
1	153	167	QQTVTLLPAADLDDF	73.04	HLA-DRB1*13:31	QQTVTLLPAADLDDF	non allergen	0.4614	Antigenic condidate
1	330	344	LALLLLDRLNQLESK	47.72	HLA-DRB1*13:31	LALLLLDRLNQLESK	non allergen	0.7357	Good Antigenic condidate
1	127	141	LALLLLDRLNQLESK	53.62	HLA-DRB1*13:31	LALLLLDRLNQLESK	non allergen	0.7357	Good Antigenic condidate
1	263	277	RWYFYYLGTGPEAGL	82.63	HLA-DRB1*13:31	RWYFYYLGTGPEAGL	non allergen	0.7505	Good Antigenic condidate
1	311	325	GTWLTYTGAIKLDDK	39.08	HLA-DRB1*11:43	GTWLTYTGAIKLDDK	non allergen	0.9934	Good Antigenic condidate
1	389	403	TATKAYNVTQAFGRR	93.04	HLA-DRB1*13:31	TATKAYNVTQAFGRR	allergen	Neglacted	Negaive antigenic condidates
1	82	96	KHWPQIAQFAPSASA	44.72	HLA-DRB1*13:32	KHWPQIAQFAPSASA	non allergen	0.4293	Antigenic condidate
1	348	362	LALLLLDRLNQLESK	48.55	HLA-DRB1*13:32	LALLLLDRLNQLESK	non allergen	0.7357	Good Antigenic condidate
1	348	362	DQIGYYRRATRRIRG	18.83	HLA-DRB1*13:34	DQIGYYRRATRRIRG	non allergen	-0.0825	Nonantigen condidates
1	219	233	LDRLNQLESKMSGKG	54.34	HLA-DRB1*13:34	LDRLNQLESKMSGKG	non allergen	0.7029	Good Antigenic condidate
1	82	96	DQIGYYRRATRRIRG	22.83	HLA-DRB1*13:35	DQIGYYRRATRRIRG	non allergen	-0.0825	Nonantigen condidates
1	348	362	DQVILLNKHIDAYKT	31.78	HLA-DRB1*13:35	DQVILLNKHIDAYKT	allergen	Neglacted	Negaive antigenic condidates
1	348	362	DQVILLNKHIDAYKT	36.26	HLA-DRB1*13:36	DQVILLNKHIDAYKT	allergen	Neglacted	Negaive antigenic condidates
1	348	362	DQIGYYRRATRRIRG	18.83	HLA-DRB1*13:39	DQIGYYRRATRRIRG	non allergen	-0.0825	Nonantigen condidates
1	219	233	LDRLNQLESKMSGKG	54.34	HLA-DRB1*13:39	LDRLNQLESKMSGKG	non allergen	0.7029	Good Antigenic condidate
1	348	362	DQIGYYRRATRRIRG	17.87	HLA-DRB1*13:41	DQIGYYRRATRRIRG	non allergen	-0.0825	Nonantigen condidates
1	219	233	DQVILLNKHIDAYKT	33.04	HLA-DRB1*13:41	DQVILLNKHIDAYKT	allergen	Neglacted	Negaive antigenic condidates
1	325	339	WLTYTGAIKLDDKDP	97.13	HLA-DRB1*13:41	WLTYTGAIKLDDKDP	non allergen	1.2787	Best Antigenic condidates
1	82	96	DQIGYYRRATRRIRG	18.21	HLA-DRB1*13:42	DQIGYYRRATRRIRG	non allergen	-0.0825	Nonantigen condidates
1	219	233	LALLLLDRLNQLESK	49.82	HLA-DRB1*13:42	LALLLLDRLNQLESK	non allergen	0.7357	Good Antigenic condidate
1	311	325	GTWLTYTGAIKLDDK	39.08	HLA-DRB1*11:44	GTWLTYTGAIKLDDK	non allergen	0.9934	Good Antigenic condidate
1	311	325	GTWLTYTGAIKLDDK	39.08	HLA-DRB1*11:46	GTWLTYTGAIKLDDK	non allergen	0.9934	Good Antigenic condidate
1	348	362	DQIGYYRRATRRIRG	17.81	HLA-DRB1*13:43	DQIGYYRRATRRIRG	non allergen	-0.0825	Nonantigen condidates
1	82	96	DQIGYYRRATRRIRG	21.47	HLA-DRB1*13:43	DQIGYYRRATRRIRG	non allergen	-0.0825	Nonantigen condidates
1	325	339	WPQIAQFAPSASAFF	98.49	HLA-DRB1*13:43	WPQIAQFAPSASAFF	non allergen	0.3028	Nonantigen condidates
1	99	113	QIGYYRRATRRIRGG	70.59	HLA-DRB1*13:43	QIGYYRRATRRIRGG	non allergen	0.4614	Antigenic condidate
1	311	325	NNAAIVLQLPQGTTL	60.74	HLA-DRB1*13:43	NNAAIVLQLPQGTTL	allergen	Neglacted	Negaive antigenic condidates
1	219	233	LALLLLDRLNQLESK	51.3	HLA-DRB1*13:43	LALLLLDRLNQLESK	non allergen	0.7357	Good Antigenic condidate
1	263	277	QVILLNKHIDAYKTF	80.06	HLA-DRB1*13:44	QVILLNKHIDAYKTF	non allergen	-0.091	Nonantigen condidates
1	219	233	DQIGYYRRATRRIRG	22.93	HLA-DRB1*13:44	DQIGYYRRATRRIRG	non allergen	-0.0825	Nonantigen condidates
1	82	96	DQIGYYRRATRRIRG	24.68	HLA-DRB1*13:44	DQIGYYRRATRRIRG	non allergen	-0.0825	Nonantigen condidates
1	389	403	PKGFYAEGSRGGSQA	68.11	HLA-DRB1*13:44	PKGFYAEGSRGGSQA	non allergen	0.2173	Nonantigen condidates
1	311	325	IAQFAPSASAFFGMS	40.01	HLA-DRB1*13:44	IAQFAPSASAFFGMS	non allergen	0.3975	Nonantigen condidates
1	127	141	MSRIGMEVTPSGTWL	55.79	HLA-DRB1*13:44	MSRIGMEVTPSGTWL	allergen	Neglacted	Negaive antigenic condidates
1	153	167	NKHIDAYKTFPPTEP	57.7	HLA-DRB1*13:44	NKHIDAYKTFPPTEP	allergen	Neglacted	Negaive antigenic condidates
1	311	325	GTWLTYTGAIKLDDK	39.08	HLA-DRB1*11:58	GTWLTYTGAIKLDDK	non allergen	0.9934	Good Antigenic condidate
1	219	233	QVILLNKHIDAYKTF	77.44	HLA-DRB1*13:46	QVILLNKHIDAYKTF	non allergen	-0.091	Nonantigen condidates
1	311	325	DQIGYYRRATRRIRG	22.4	HLA-DRB1*13:46	DQIGYYRRATRRIRG	non allergen	-0.0825	Nonantigen condidates
1	82	96	DQVILLNKHIDAYKT	34.29	HLA-DRB1*13:46	DQVILLNKHIDAYKT	allergen	Neglacted	Negaive antigenic condidates
1	107	121	QIGYYRRATRRIRGG	71.67	HLA-DRB1*13:46	QIGYYRRATRRIRGG	non allergen	0.4614	Antigenic condidate
1	348	362	LALLLLDRLNQLESK	53.97	HLA-DRB1*13:46	LALLLLDRLNQLESK	non allergen	0.7357	Good Antigenic condidate
1	82	96	NTASWFTALTQHGKE	66.88	HLA-DRB1*13:47	NTASWFTALTQHGKE	non allergen	0.3057	Nonantigen condidates
1	82	96	KHWPQIAQFAPSASA	44.72	HLA-DRB1*13:48	KHWPQIAQFAPSASA	non allergen	0.4293	Antigenic condidate
1	348	362	LALLLLDRLNQLESK	48.55	HLA-DRB1*13:48	LALLLLDRLNQLESK	non allergen	0.7357	Good Antigenic condidate
1	107	121	QVILLNKHIDAYKTF	77.18	HLA-DRB1*13:49	QVILLNKHIDAYKTF	non allergen	-0.091	Nonantigen condidates
1	348	362	QVILLNKHIDAYKTF	77.75	HLA-DRB1*13:49	QVILLNKHIDAYKTF	non allergen	-0.091	Nonantigen condidates
1	82	96	DQVILLNKHIDAYKT	32.41	HLA-DRB1*13:49	DQVILLNKHIDAYKT	allergen	Neglacted	Negaive antigenic condidates
1	311	325	GTWLTYTGAIKLDDK	39.08	HLA-DRB1*11:60	GTWLTYTGAIKLDDK	non allergen	0.9934	Good Antigenic condidate
1	348	362	QVILLNKHIDAYKTF	80.57	HLA-DRB1*13:50	QVILLNKHIDAYKTF	non allergen	-0.091	Nonantigen condidates
1	82	96	DQIGYYRRATRRIRG	17.28	HLA-DRB1*13:50	DQIGYYRRATRRIRG	non allergen	-0.0825	Nonantigen condidates
1	311	325	DQIGYYRRATRRIRG	21.27	HLA-DRB1*13:50	DQIGYYRRATRRIRG	non allergen	-0.0825	Nonantigen condidates
1	82	96	DQIGYYRRATRRIRG	22.83	HLA-DRB1*13:51	DQIGYYRRATRRIRG	non allergen	-0.0825	Nonantigen condidates
1	349	363	DQVILLNKHIDAYKT	29.12	HLA-DRB1*13:51	DQVILLNKHIDAYKT	allergen	Neglacted	Negaive antigenic condidates
1	82	96	DQIGYYRRATRRIRG	22.83	HLA-DRB1*13:52	DQIGYYRRATRRIRG	non allergen	-0.0825	Nonantigen condidates
1	349	363	DQVILLNKHIDAYKT	29.12	HLA-DRB1*13:52	DQVILLNKHIDAYKT	allergen	Neglacted	Negaive antigenic condidates
1	349	363	RWYFYYLGTGPEAGL	86.21	HLA-DRB1*13:53	RWYFYYLGTGPEAGL	non allergen	0.7505	Good Antigenic condidate
1	82	96	PNFKDQVILLNKHID	69.25	HLA-DRB1*13:53	PNFKDQVILLNKHID	non allergen	0.988	Good Antigenic condidate
1	99	113	QVILLNKHIDAYKTF	79.21	HLA-DRB1*13:54	QVILLNKHIDAYKTF	non allergen	-0.091	Nonantigen condidates
1	82	96	DQIGYYRRATRRIRG	18.4	HLA-DRB1*13:54	DQIGYYRRATRRIRG	non allergen	-0.0825	Nonantigen condidates
1	349	363	DQIGYYRRATRRIRG	24.96	HLA-DRB1*13:54	DQIGYYRRATRRIRG	non allergen	-0.0825	Nonantigen condidates
1	219	233	QIGYYRRATRRIRGG	70.72	HLA-DRB1*13:54	QIGYYRRATRRIRGG	non allergen	0.4614	Antigenic condidate
1	310	324	NNAAIVLQLPQGTTL	59.68	HLA-DRB1*13:54	NNAAIVLQLPQGTTL	allergen	Neglacted	Negaive antigenic condidates
1	344	358	RWYFYYLGTGPEAGL	83.11	HLA-DRB1*13:54	RWYFYYLGTGPEAGL	non allergen	0.7505	Good Antigenic condidate
1	310	324	QIGYYRRATRRIRGG	71.48	HLA-DRB1*13:55	QIGYYRRATRRIRGG	non allergen	0.4614	Antigenic condidate
1	82	96	LALLLLDRLNQLESK	49.25	HLA-DRB1*13:55	LALLLLDRLNQLESK	non allergen	0.7357	Good Antigenic condidate
1	310	324	NTASWFTALTQHGKE	63.98	HLA-DRB1*13:56	NTASWFTALTQHGKE	non allergen	0.3057	Nonantigen condidates
1	349	363	LALLLLDRLNQLESK	51.34	HLA-DRB1*13:56	LALLLLDRLNQLESK	non allergen	0.7357	Good Antigenic condidate
1	82	96	LALLLLDRLNQLESK	53.87	HLA-DRB1*13:56	LALLLLDRLNQLESK	non allergen	0.7357	Good Antigenic condidate
1	82	96	KDGIIWVATEGALNT	43.95	HLA-DRB1*13:57	KDGIIWVATEGALNT	non allergen	0.0501	Nonantigen condidates
1	349	363	NKHIDAYKTFPPTEP	56.02	HLA-DRB1*13:57	NKHIDAYKTFPPTEP	allergen	Neglacted	Negaive antigenic condidates
1	82	96	DQIGYYRRATRRIRG	22.83	HLA-DRB1*13:59	DQIGYYRRATRRIRG	non allergen	-0.0825	Nonantigen condidates
1	349	363	DQVILLNKHIDAYKT	29.12	HLA-DRB1*13:59	DQVILLNKHIDAYKT	allergen	Neglacted	Negaive antigenic condidates
1	310	324	QVILLNKHIDAYKTF	80.2	HLA-DRB1*13:60	QVILLNKHIDAYKTF	non allergen	-0.091	Nonantigen condidates
1	82	96	NTASWFTALTQHGKE	66.3	HLA-DRB1*13:60	NTASWFTALTQHGKE	non allergen	0.3057	Nonantigen condidates
1	349	363	TPSGTWLTYTGAIKL	94.67	HLA-DRB1*13:60	TPSGTWLTYTGAIKL	non allergen	0.3271	Nonantigen condidates
1	349	363	DQVILLNKHIDAYKT	36.82	HLA-DRB1*13:61	DQVILLNKHIDAYKT	allergen	Neglacted	Negaive antigenic condidates
1	82	96	LDRLNQLESKMSGKG	55.29	HLA-DRB1*13:61	LDRLNQLESKMSGKG	non allergen	0.7029	Good Antigenic condidate
1	82	96	DQIGYYRRATRRIRG	17.28	HLA-DRB1*13:62	DQIGYYRRATRRIRG	non allergen	-0.0825	Nonantigen condidates
1	310	324	DQIGYYRRATRRIRG	21.43	HLA-DRB1*13:62	DQIGYYRRATRRIRG	non allergen	-0.0825	Nonantigen condidates
1	349	363	RWYFYYLGTGPEAGL	86.02	HLA-DRB1*13:62	RWYFYYLGTGPEAGL	non allergen	0.7505	Good Antigenic condidate
1	82	96	DQIGYYRRATRRIRG	23.68	HLA-DRB1*13:63	DQIGYYRRATRRIRG	non allergen	-0.0825	Nonantigen condidates
1	349	363	RWYFYYLGTGPEAGL	84.16	HLA-DRB1*13:63	RWYFYYLGTGPEAGL	non allergen	0.7505	Good Antigenic condidate
1	310	324	WLTYTGAIKLDDKDP	96.15	HLA-DRB1*13:63	WLTYTGAIKLDDKDP	non allergen	1.2787	Best Antigenic condidates
1	82	96	DQIGYYRRATRRIRG	22.83	HLA-DRB1*13:64	DQIGYYRRATRRIRG	non allergen	-0.0825	Nonantigen condidates
1	349	363	DQVILLNKHIDAYKT	29.12	HLA-DRB1*13:64	DQVILLNKHIDAYKT	allergen	Neglacted	Negaive antigenic condidates
1	349	363	DQVILLNKHIDAYKT	30.32	HLA-DRB1*13:67	DQVILLNKHIDAYKT	allergen	Neglacted	Negaive antigenic condidates
1	82	96	DQIGYYRRATRRIRG	22.83	HLA-DRB1*13:68	DQIGYYRRATRRIRG	non allergen	-0.0825	Nonantigen condidates
1	349	363	DQVILLNKHIDAYKT	29.12	HLA-DRB1*13:68	DQVILLNKHIDAYKT	allergen	Neglacted	Negaive antigenic condidates
1	82	96	DQIGYYRRATRRIRG	22.83	HLA-DRB1*13:69	DQIGYYRRATRRIRG	non allergen	-0.0825	Nonantigen condidates
1	349	363	DQVILLNKHIDAYKT	29.12	HLA-DRB1*13:69	DQVILLNKHIDAYKT	allergen	Neglacted	Negaive antigenic condidates
1	82	96	DQVILLNKHIDAYKT	35.85	HLA-DRB1*13:70	DQVILLNKHIDAYKT	allergen	Neglacted	Negaive antigenic condidates
1	349	363	KDGIIWVATEGALNT	43.12	HLA-DRB1*13:70	KDGIIWVATEGALNT	non allergen	0.0501	Nonantigen condidates
1	263	277	QVILLNKHIDAYKTF	76.99	HLA-DRB1*13:71	QVILLNKHIDAYKTF	non allergen	-0.091	Nonantigen condidates
1	310	324	QVILLNKHIDAYKTF	78.58	HLA-DRB1*13:71	QVILLNKHIDAYKTF	non allergen	-0.091	Nonantigen condidates
1	349	363	DQIGYYRRATRRIRG	18.52	HLA-DRB1*13:71	DQIGYYRRATRRIRG	non allergen	-0.0825	Nonantigen condidates
1	87	101	NTASWFTALTQHGKE	67.1	HLA-DRB1*13:71	NTASWFTALTQHGKE	non allergen	0.3057	Nonantigen condidates
1	99	113	QQTVTLLPAADLDDF	73.06	HLA-DRB1*13:71	QQTVTLLPAADLDDF	non allergen	0.4614	Antigenic condidate
1	219	233	NNAAIVLQLPQGTTL	59	HLA-DRB1*13:71	NNAAIVLQLPQGTTL	allergen	Neglacted	Negaive antigenic condidates
1	311	325	GTWLTYTGAIKLDDK	39.08	HLA-DRB1*11:77	GTWLTYTGAIKLDDK	non allergen	0.9934	Good Antigenic condidate
1	153	167	TATKAYNVTQAFGRR	93.04	HLA-DRB1*13:71	TATKAYNVTQAFGRR	allergen	Neglacted	Negaive antigenic condidates
1	82	96	DQVILLNKHIDAYKT	35.85	HLA-DRB1*13:72	DQVILLNKHIDAYKT	allergen	Neglacted	Negaive antigenic condidates
1	349	363	KDGIIWVATEGALNT	43.12	HLA-DRB1*13:72	KDGIIWVATEGALNT	non allergen	0.0501	Nonantigen condidates
1	349	363	DQIGYYRRATRRIRG	20.58	HLA-DRB1*13:73	DQIGYYRRATRRIRG	non allergen	-0.0825	Nonantigen condidates
1	219	233	LDRLNQLESKMSGKG	54.34	HLA-DRB1*13:73	LDRLNQLESKMSGKG	non allergen	0.7029	Good Antigenic condidate
1	349	363	DQIGYYRRATRRIRG	20.58	HLA-DRB1*13:74	DQIGYYRRATRRIRG	non allergen	-0.0825	Nonantigen condidates
1	219	233	LDRLNQLESKMSGKG	54.34	HLA-DRB1*13:74	LDRLNQLESKMSGKG	non allergen	0.7029	Good Antigenic condidate
1	82	96	DQIGYYRRATRRIRG	22.39	HLA-DRB1*13:75	DQIGYYRRATRRIRG	non allergen	-0.0825	Nonantigen condidates
1	349	363	DQVILLNKHIDAYKT	38.11	HLA-DRB1*13:75	DQVILLNKHIDAYKT	allergen	Neglacted	Negaive antigenic condidates
1	349	363	DQVILLNKHIDAYKT	27.88	HLA-DRB1*13:77	DQVILLNKHIDAYKT	allergen	Neglacted	Negaive antigenic condidates
1	389	403	WPQIAQFAPSASAFF	99.07	HLA-DRB1*13:77	WPQIAQFAPSASAFF	non allergen	0.3028	Nonantigen condidates
1	82	96	NTASWFTALTQHGKE	65.79	HLA-DRB1*13:77	NTASWFTALTQHGKE	non allergen	0.3057	Nonantigen condidates
1	310	324	PSGTWLTYTGAIKLD	70.27	HLA-DRB1*13:77	PSGTWLTYTGAIKLD	non allergen	0.3466	Nonantigen condidates
1	219	233	IAQFAPSASAFFGMS	40.46	HLA-DRB1*13:77	IAQFAPSASAFFGMS	non allergen	0.3975	Nonantigen condidates
1	326	340	RWYFYYLGTGPEAGL	82.91	HLA-DRB1*13:77	RWYFYYLGTGPEAGL	non allergen	0.7505	Good Antigenic condidate
1	153	167	RWYFYYLGTGPEAGL	87.79	HLA-DRB1*13:77	RWYFYYLGTGPEAGL	non allergen	0.7505	Good Antigenic condidate
1	127	141	TATKAYNVTQAFGRR	92.68	HLA-DRB1*13:77	TATKAYNVTQAFGRR	allergen	Neglacted	Negaive antigenic condidates
1	344	358	TATKAYNVTQAFGRR	92.78	HLA-DRB1*13:77	TATKAYNVTQAFGRR	allergen	Neglacted	Negaive antigenic condidates
1	310	324	QVILLNKHIDAYKTF	77.96	HLA-DRB1*13:78	QVILLNKHIDAYKTF	non allergen	-0.091	Nonantigen condidates
1	349	363	DQIGYYRRATRRIRG	19.8	HLA-DRB1*13:78	DQIGYYRRATRRIRG	non allergen	-0.0825	Nonantigen condidates
1	311	325	GTWLTYTGAIKLDDK	39.08	HLA-DRB1*11:78	GTWLTYTGAIKLDDK	non allergen	0.9934	Good Antigenic condidate
1	82	96	DQIGYYRRATRRIRG	22.83	HLA-DRB1*13:79	DQIGYYRRATRRIRG	non allergen	-0.0825	Nonantigen condidates
1	349	363	DQVILLNKHIDAYKT	29.12	HLA-DRB1*13:79	DQVILLNKHIDAYKT	allergen	Neglacted	Negaive antigenic condidates
1	82	96	DQIGYYRRATRRIRG	22.83	HLA-DRB1*13:80	DQIGYYRRATRRIRG	non allergen	-0.0825	Nonantigen condidates
1	349	363	DQVILLNKHIDAYKT	29.12	HLA-DRB1*13:80	DQVILLNKHIDAYKT	allergen	Neglacted	Negaive antigenic condidates
1	349	363	QQTVTLLPAADLDDF	74.62	HLA-DRB1*13:82	QQTVTLLPAADLDDF	non allergen	0.4614	Antigenic condidate
1	82	96	DQIGYYRRATRRIRG	22.83	HLA-DRB1*13:83	DQIGYYRRATRRIRG	non allergen	-0.0825	Nonantigen condidates
1	349	363	DQVILLNKHIDAYKT	29.12	HLA-DRB1*13:83	DQVILLNKHIDAYKT	allergen	Neglacted	Negaive antigenic condidates
1	82	96	DQVILLNKHIDAYKT	35.85	HLA-DRB1*13:84	DQVILLNKHIDAYKT	allergen	Neglacted	Negaive antigenic condidates
1	349	363	KDGIIWVATEGALNT	43.12	HLA-DRB1*13:84	KDGIIWVATEGALNT	non allergen	0.0501	Nonantigen condidates
1	219	233	QVILLNKHIDAYKTF	80.38	HLA-DRB1*13:86	QVILLNKHIDAYKTF	non allergen	-0.091	Nonantigen condidates
1	349	363	LALLLLDRLNQLESK	51.47	HLA-DRB1*13:86	LALLLLDRLNQLESK	non allergen	0.7357	Good Antigenic condidate
1	82	96	DQIGYYRRATRRIRG	22.83	HLA-DRB1*13:87	DQIGYYRRATRRIRG	non allergen	-0.0825	Nonantigen condidates
1	349	363	DQVILLNKHIDAYKT	29.12	HLA-DRB1*13:87	DQVILLNKHIDAYKT	allergen	Neglacted	Negaive antigenic condidates
1	349	363	QVILLNKHIDAYKTF	78.15	HLA-DRB1*13:88	QVILLNKHIDAYKTF	non allergen	-0.091	Nonantigen condidates
1	310	324	NNAAIVLQLPQGTTL	59.01	HLA-DRB1*13:88	NNAAIVLQLPQGTTL	allergen	Neglacted	Negaive antigenic condidates
1	82	96	LDRLNQLESKMSGKG	54.95	HLA-DRB1*13:88	LDRLNQLESKMSGKG	non allergen	0.7029	Good Antigenic condidate
1	349	363	LALLLLDRLNQLESK	47.39	HLA-DRB1*13:89	LALLLLDRLNQLESK	non allergen	0.7357	Good Antigenic condidate
1	82	96	LALLLLDRLNQLESK	51.03	HLA-DRB1*13:89	LALLLLDRLNQLESK	non allergen	0.7357	Good Antigenic condidate
1	219	233	TATKAYNVTQAFGRR	92.23	HLA-DRB1*13:89	TATKAYNVTQAFGRR	allergen	Neglacted	Negaive antigenic condidates
1	82	96	DQIGYYRRATRRIRG	22.83	HLA-DRB1*13:91	DQIGYYRRATRRIRG	non allergen	-0.0825	Nonantigen condidates
1	349	363	DQVILLNKHIDAYKT	29.12	HLA-DRB1*13:91	DQVILLNKHIDAYKT	allergen	Neglacted	Negaive antigenic condidates
1	82	96	DQIGYYRRATRRIRG	22.83	HLA-DRB1*13:92	DQIGYYRRATRRIRG	non allergen	-0.0825	Nonantigen condidates
1	349	363	DQVILLNKHIDAYKT	29.12	HLA-DRB1*13:92	DQVILLNKHIDAYKT	allergen	Neglacted	Negaive antigenic condidates
1	349	363	DQVILLNKHIDAYKT	32	HLA-DRB1*13:93	DQVILLNKHIDAYKT	allergen	Neglacted	Negaive antigenic condidates
1	82	96	DQVILLNKHIDAYKT	32.13	HLA-DRB1*13:93	DQVILLNKHIDAYKT	allergen	Neglacted	Negaive antigenic condidates
1	219	233	SASAFFGMSRIGMEV	89.95	HLA-DRB1*13:93	SASAFFGMSRIGMEV	non allergen	-0.0607	Nonantigen condidates
1	82	96	RWYFYYLGTGPEAGL	82.92	HLA-DRB1*13:94	RWYFYYLGTGPEAGL	non allergen	0.7505	Good Antigenic condidate
1	349	363	WLTYTGAIKLDDKDP	95.13	HLA-DRB1*13:94	WLTYTGAIKLDDKDP	non allergen	1.2787	Best Antigenic condidates
1	349	363	DQIGYYRRATRRIRG	26.55	HLA-DRB1*13:96	DQIGYYRRATRRIRG	non allergen	-0.0825	Nonantigen condidates
1	219	233	LALLLLDRLNQLESK	48.95	HLA-DRB1*13:96	LALLLLDRLNQLESK	non allergen	0.7357	Good Antigenic condidate
1	349	363	DQIGYYRRATRRIRG	20.58	HLA-DRB1*13:97	DQIGYYRRATRRIRG	non allergen	-0.0825	Nonantigen condidates
1	219	233	LDRLNQLESKMSGKG	54.34	HLA-DRB1*13:97	LDRLNQLESKMSGKG	non allergen	0.7029	Good Antigenic condidate
1	82	96	DQIGYYRRATRRIRG	24.45	HLA-DRB1*13:98	DQIGYYRRATRRIRG	non allergen	-0.0825	Nonantigen condidates
1	349	363	DQIGYYRRATRRIRG	24.47	HLA-DRB1*13:98	DQIGYYRRATRRIRG	non allergen	-0.0825	Nonantigen condidates
1	349	363	DQIGYYRRATRRIRG	20.58	HLA-DRB1*13:99	DQIGYYRRATRRIRG	non allergen	-0.0825	Nonantigen condidates
1	219	233	LDRLNQLESKMSGKG	54.34	HLA-DRB1*13:99	LDRLNQLESKMSGKG	non allergen	0.7029	Good Antigenic condidate
1	349	363	TATKAYNVTQAFGRR	93.6	HLA-DRB1*14:02	TATKAYNVTQAFGRR	allergen	Neglacted	Negaive antigenic condidates
1	82	96	QQTVTLLPAADLDDF	72.72	HLA-DRB1*14:06	QQTVTLLPAADLDDF	non allergen	0.4614	Antigenic condidate
1	219	233	QQTVTLLPAADLDDF	75.65	HLA-DRB1*14:06	QQTVTLLPAADLDDF	non allergen	0.4614	Antigenic condidate
1	349	363	LALLLLDRLNQLESK	45.61	HLA-DRB1*14:06	LALLLLDRLNQLESK	non allergen	0.7357	Good Antigenic condidate
1	219	233	QVILLNKHIDAYKTF	78.05	HLA-DRB1*14:09	QVILLNKHIDAYKTF	non allergen	-0.091	Nonantigen condidates
1	349	363	NNAAIVLQLPQGTTL	58.86	HLA-DRB1*14:09	NNAAIVLQLPQGTTL	allergen	Neglacted	Negaive antigenic condidates
1	82	96	WPQIAQFAPSASAFF	97.86	HLA-DRB1*14:12	WPQIAQFAPSASAFF	non allergen	0.3028	Nonantigen condidates
1	349	363	WPQIAQFAPSASAFF	99.37	HLA-DRB1*14:12	WPQIAQFAPSASAFF	non allergen	0.3028	Nonantigen condidates
1	349	363	WPQIAQFAPSASAFF	97.79	HLA-DRB1*14:15	WPQIAQFAPSASAFF	non allergen	0.3028	Nonantigen condidates
1	82	96	PNFKDQVILLNKHID	69.21	HLA-DRB1*14:15	PNFKDQVILLNKHID	non allergen	0.988	Good Antigenic condidate
1	349	363	DQVILLNKHIDAYKT	37.03	HLA-DRB1*14:16	DQVILLNKHIDAYKT	allergen	Neglacted	Negaive antigenic condidates
1	219	233	QQTVTLLPAADLDDF	73.29	HLA-DRB1*14:16	QQTVTLLPAADLDDF	non allergen	0.4614	Antigenic condidate
1	82	96	NKHIDAYKTFPPTEP	56.8	HLA-DRB1*14:16	NKHIDAYKTFPPTEP	allergen	Neglacted	Negaive antigenic condidates
1	326	340	QVILLNKHIDAYKTF	76.2	HLA-DRB1*14:17	QVILLNKHIDAYKTF	non allergen	-0.091	Nonantigen condidates
1	263	277	QVILLNKHIDAYKTF	80.06	HLA-DRB1*14:17	QVILLNKHIDAYKTF	non allergen	-0.091	Nonantigen condidates
1	219	233	DQIGYYRRATRRIRG	22.93	HLA-DRB1*14:17	DQIGYYRRATRRIRG	non allergen	-0.0825	Nonantigen condidates
1	82	96	DQIGYYRRATRRIRG	24.68	HLA-DRB1*14:17	DQIGYYRRATRRIRG	non allergen	-0.0825	Nonantigen condidates
1	344	358	PKGFYAEGSRGGSQA	67.67	HLA-DRB1*14:17	PKGFYAEGSRGGSQA	non allergen	0.2173	Nonantigen condidates
1	389	403	PKGFYAEGSRGGSQA	68.11	HLA-DRB1*14:17	PKGFYAEGSRGGSQA	non allergen	0.2173	Nonantigen condidates
1	127	141	NKHIDAYKTFPPTEP	55.79	HLA-DRB1*14:17	NKHIDAYKTFPPTEP	allergen	Neglacted	Negaive antigenic condidates
1	153	167	NKHIDAYKTFPPTEP	57.7	HLA-DRB1*14:17	NKHIDAYKTFPPTEP	allergen	Neglacted	Negaive antigenic condidates
1	310	324	LALLLLDRLNQLESK	46.09	HLA-DRB1*14:17	LALLLLDRLNQLESK	non allergen	0.7357	Good Antigenic condidate
1	311	325	GTWLTYTGAIKLDDK	39.08	HLA-DRB1*13:11	GTWLTYTGAIKLDDK	non allergen	0.9934	Good Antigenic condidate
1	349	363	QVILLNKHIDAYKTF	77.99	HLA-DRB1*14:19	QVILLNKHIDAYKTF	non allergen	-0.091	Nonantigen condidates
1	82	96	QQTVTLLPAADLDDF	72.72	HLA-DRB1*14:20	QQTVTLLPAADLDDF	non allergen	0.4614	Antigenic condidate
1	219	233	QQTVTLLPAADLDDF	75.65	HLA-DRB1*14:20	QQTVTLLPAADLDDF	non allergen	0.4614	Antigenic condidate
1	349	363	LALLLLDRLNQLESK	45.61	HLA-DRB1*14:20	LALLLLDRLNQLESK	non allergen	0.7357	Good Antigenic condidate
1	127	141	QVILLNKHIDAYKTF	79.26	HLA-DRB1*14:21	QVILLNKHIDAYKTF	non allergen	-0.091	Nonantigen condidates
1	326	340	QVILLNKHIDAYKTF	81.14	HLA-DRB1*14:21	QVILLNKHIDAYKTF	non allergen	-0.091	Nonantigen condidates
1	99	113	QVILLNKHIDAYKTF	81.55	HLA-DRB1*14:21	QVILLNKHIDAYKTF	non allergen	-0.091	Nonantigen condidates
1	82	96	DQIGYYRRATRRIRG	19.59	HLA-DRB1*14:21	DQIGYYRRATRRIRG	non allergen	-0.0825	Nonantigen condidates
1	219	233	DQIGYYRRATRRIRG	21.03	HLA-DRB1*14:21	DQIGYYRRATRRIRG	non allergen	-0.0825	Nonantigen condidates
1	263	277	QIGYYRRATRRIRGG	70.72	HLA-DRB1*14:21	QIGYYRRATRRIRGG	non allergen	0.4614	Antigenic condidate
1	344	358	QQTVTLLPAADLDDF	73.46	HLA-DRB1*14:21	QQTVTLLPAADLDDF	non allergen	0.4614	Antigenic condidate
1	310	324	LALLLLDRLNQLESK	45.28	HLA-DRB1*14:21	LALLLLDRLNQLESK	non allergen	0.7357	Good Antigenic condidate
1	311	325	GTWLTYTGAIKLDDK	39.08	HLA-DRB1*13:42	GTWLTYTGAIKLDDK	non allergen	0.9934	Good Antigenic condidate
1	153	167	PNFKDQVILLNKHID	69.4	HLA-DRB1*14:21	PNFKDQVILLNKHID	non allergen	0.988	Good Antigenic condidate
1	310	324	DQVILLNKHIDAYKT	37.02	HLA-DRB1*14:22	DQVILLNKHIDAYKT	allergen	Neglacted	Negaive antigenic condidates
1	82	96	LALLLLDRLNQLESK	48.38	HLA-DRB1*14:22	LALLLLDRLNQLESK	non allergen	0.7357	Good Antigenic condidate
1	349	363	RWYFYYLGTGPEAGL	84.61	HLA-DRB1*14:22	RWYFYYLGTGPEAGL	non allergen	0.7505	Good Antigenic condidate
1	107	121	SASAFFGMSRIGMEV	91.62	HLA-DRB1*14:22	SASAFFGMSRIGMEV	non allergen	-0.0607	Nonantigen condidates
1	310	324	DQVILLNKHIDAYKT	37.02	HLA-DRB1*14:25	DQVILLNKHIDAYKT	allergen	Neglacted	Negaive antigenic condidates
1	82	96	LALLLLDRLNQLESK	48.38	HLA-DRB1*14:25	LALLLLDRLNQLESK	non allergen	0.7357	Good Antigenic condidate
1	349	363	RWYFYYLGTGPEAGL	84.61	HLA-DRB1*14:25	RWYFYYLGTGPEAGL	non allergen	0.7505	Good Antigenic condidate
1	107	121	SASAFFGMSRIGMEV	91.62	HLA-DRB1*14:25	SASAFFGMSRIGMEV	non allergen	-0.0607	Nonantigen condidates
1	349	363	DQVILLNKHIDAYKT	33.44	HLA-DRB1*14:30	DQVILLNKHIDAYKT	allergen	Neglacted	Negaive antigenic condidates
1	219	233	DQVILLNKHIDAYKT	38.13	HLA-DRB1*14:30	DQVILLNKHIDAYKT	allergen	Neglacted	Negaive antigenic condidates
1	82	96	WPQIAQFAPSASAFF	98.36	HLA-DRB1*14:30	WPQIAQFAPSASAFF	non allergen	0.3028	Nonantigen condidates
1	304	318	WLTYTGAIKLDDKDP	97.35	HLA-DRB1*14:30	WLTYTGAIKLDDKDP	non allergen	1.2787	Best Antigenic condidates
1	219	233	NTASWFTALTQHGKE	66.43	HLA-DRB1*14:31	NTASWFTALTQHGKE	non allergen	0.3057	Nonantigen condidates
1	389	403	TPSGTWLTYTGAIKL	94.11	HLA-DRB1*14:31	TPSGTWLTYTGAIKL	non allergen	0.3271	Nonantigen condidates
1	349	363	NKHIDAYKTFPPTEP	56.25	HLA-DRB1*14:31	NKHIDAYKTFPPTEP	allergen	Neglacted	Negaive antigenic condidates
1	310	324	RWYFYYLGTGPEAGL	89.47	HLA-DRB1*14:31	RWYFYYLGTGPEAGL	non allergen	0.7505	Good Antigenic condidate
1	326	340	WPQIAQFAPSASAFF	97.9	HLA-DRB1*14:32	WPQIAQFAPSASAFF	non allergen	0.3028	Nonantigen condidates
1	82	96	TPSGTWLTYTGAIKL	94.18	HLA-DRB1*14:32	TPSGTWLTYTGAIKL	non allergen	0.3271	Nonantigen condidates
1	349	363	IAQFAPSASAFFGMS	40	HLA-DRB1*14:32	IAQFAPSASAFFGMS	non allergen	0.3975	Nonantigen condidates
1	310	324	NNAAIVLQLPQGTTL	59.83	HLA-DRB1*14:32	NNAAIVLQLPQGTTL	allergen	Neglacted	Negaive antigenic condidates
1	219	233	LALLLLDRLNQLESK	49.28	HLA-DRB1*14:32	LALLLLDRLNQLESK	non allergen	0.7357	Good Antigenic condidate
1	349	363	NNAAIVLQLPQGTTL	59.91	HLA-DRB1*14:33	NNAAIVLQLPQGTTL	allergen	Neglacted	Negaive antigenic condidates
1	349	363	KDGIIWVATEGALNT	43.94	HLA-DRB1*14:34	KDGIIWVATEGALNT	non allergen	0.0501	Nonantigen condidates
1	219	233	NTASWFTALTQHGKE	67.25	HLA-DRB1*14:34	NTASWFTALTQHGKE	non allergen	0.3057	Nonantigen condidates
1	82	96	NNAAIVLQLPQGTTL	61.27	HLA-DRB1*14:34	NNAAIVLQLPQGTTL	allergen	Neglacted	Negaive antigenic condidates
1	310	324	TATKAYNVTQAFGRR	93.35	HLA-DRB1*14:34	TATKAYNVTQAFGRR	allergen	Neglacted	Negaive antigenic condidates
1	349	363	KDGIIWVATEGALNT	44.59	HLA-DRB1*14:37	KDGIIWVATEGALNT	non allergen	0.0501	Nonantigen condidates
1	82	96	NNAAIVLQLPQGTTL	60.12	HLA-DRB1*14:37	NNAAIVLQLPQGTTL	allergen	Neglacted	Negaive antigenic condidates
1	219	233	SASAFFGMSRIGMEV	90.04	HLA-DRB1*14:37	SASAFFGMSRIGMEV	non allergen	-0.0607	Nonantigen condidates
1	349	363	TATKAYNVTQAFGRR	93.6	HLA-DRB1*14:41	TATKAYNVTQAFGRR	allergen	Neglacted	Negaive antigenic condidates
1	326	340	QVILLNKHIDAYKTF	78.97	HLA-DRB1*14:48	QVILLNKHIDAYKTF	non allergen	-0.091	Nonantigen condidates
1	219	233	DQVILLNKHIDAYKT	33.44	HLA-DRB1*14:48	DQVILLNKHIDAYKT	allergen	Neglacted	Negaive antigenic condidates
1	304	318	PKGFYAEGSRGGSQA	69.16	HLA-DRB1*14:48	PKGFYAEGSRGGSQA	non allergen	0.2173	Nonantigen condidates
1	349	363	LDRLNQLESKMSGKG	54.43	HLA-DRB1*14:48	LDRLNQLESKMSGKG	non allergen	0.7029	Good Antigenic condidate
1	219	233	RWYFYYLGTGPEAGL	85.09	HLA-DRB1*14:49	RWYFYYLGTGPEAGL	non allergen	0.7505	Good Antigenic condidate
1	349	363	WLTYTGAIKLDDKDP	96.71	HLA-DRB1*14:49	WLTYTGAIKLDDKDP	non allergen	1.2787	Best Antigenic condidates
1	349	363	NTASWFTALTQHGKE	67.43	HLA-DRB1*14:52	NTASWFTALTQHGKE	non allergen	0.3057	Nonantigen condidates
1	310	324	DQVILLNKHIDAYKT	31.62	HLA-DRB1*14:53	DQVILLNKHIDAYKT	allergen	Neglacted	Negaive antigenic condidates
1	82	96	IAQFAPSASAFFGMS	41.09	HLA-DRB1*14:53	IAQFAPSASAFFGMS	non allergen	0.3975	Nonantigen condidates
1	349	363	NNAAIVLQLPQGTTL	60.26	HLA-DRB1*14:53	NNAAIVLQLPQGTTL	allergen	Neglacted	Negaive antigenic condidates
1	107	121	RWYFYYLGTGPEAGL	88.31	HLA-DRB1*14:53	RWYFYYLGTGPEAGL	non allergen	0.7505	Good Antigenic condidate
1	349	363	NTASWFTALTQHGKE	63.36	HLA-DRB1*14:55	NTASWFTALTQHGKE	non allergen	0.3057	Nonantigen condidates
1	219	233	RWYFYYLGTGPEAGL	85.03	HLA-DRB1*14:55	RWYFYYLGTGPEAGL	non allergen	0.7505	Good Antigenic condidate
1	349	363	WLTYTGAIKLDDKDP	97.58	HLA-DRB1*14:64	WLTYTGAIKLDDKDP	non allergen	1.2787	Best Antigenic condidates
1	349	363	DQIGYYRRATRRIRG	22.46	HLA-DRB1*14:65	DQIGYYRRATRRIRG	non allergen	-0.0825	Nonantigen condidates
1	82	96	DQVILLNKHIDAYKT	33.99	HLA-DRB1*14:65	DQVILLNKHIDAYKT	allergen	Neglacted	Negaive antigenic condidates
1	219	233	DQVILLNKHIDAYKT	34.26	HLA-DRB1*14:65	DQVILLNKHIDAYKT	allergen	Neglacted	Negaive antigenic condidates
1	310	324	KDGIIWVATEGALNT	43.89	HLA-DRB1*14:65	KDGIIWVATEGALNT	non allergen	0.0501	Nonantigen condidates
1	344	358	LALLLLDRLNQLESK	49.23	HLA-DRB1*14:65	LALLLLDRLNQLESK	non allergen	0.7357	Good Antigenic condidate
1	326	340	SASAFFGMSRIGMEV	91.43	HLA-DRB1*14:65	SASAFFGMSRIGMEV	non allergen	-0.0607	Nonantigen condidates
1	99	113	WLTYTGAIKLDDKDP	96.31	HLA-DRB1*14:65	WLTYTGAIKLDDKDP	non allergen	1.2787	Best Antigenic condidates
1	389	403	WLTYTGAIKLDDKDP	97.23	HLA-DRB1*14:65	WLTYTGAIKLDDKDP	non allergen	1.2787	Best Antigenic condidates
1	349	363	QVILLNKHIDAYKTF	77.29	HLA-DRB1*14:69	QVILLNKHIDAYKTF	non allergen	-0.091	Nonantigen condidates
1	310	324	NKHIDAYKTFPPTEP	56.78	HLA-DRB1*14:69	NKHIDAYKTFPPTEP	allergen	Neglacted	Negaive antigenic condidates
1	349	363	WLTYTGAIKLDDKDP	97.58	HLA-DRB1*14:72	WLTYTGAIKLDDKDP	non allergen	1.2787	Best Antigenic condidates
1	349	363	DQVILLNKHIDAYKT	30.72	HLA-DRB1*14:74	DQVILLNKHIDAYKT	allergen	Neglacted	Negaive antigenic condidates
1	82	96	IAQFAPSASAFFGMS	40.37	HLA-DRB1*14:74	IAQFAPSASAFFGMS	non allergen	0.3975	Nonantigen condidates
1	344	358	QQTVTLLPAADLDDF	73.01	HLA-DRB1*14:74	QQTVTLLPAADLDDF	non allergen	0.4614	Antigenic condidate
1	219	233	LALLLLDRLNQLESK	50.24	HLA-DRB1*14:74	LALLLLDRLNQLESK	non allergen	0.7357	Good Antigenic condidate
1	310	324	LALLLLDRLNQLESK	51.17	HLA-DRB1*14:74	LALLLLDRLNQLESK	non allergen	0.7357	Good Antigenic condidate
1	349	363	DQVILLNKHIDAYKT	27.75	HLA-DRB1*14:80	DQVILLNKHIDAYKT	allergen	Neglacted	Negaive antigenic condidates
1	219	233	DQVILLNKHIDAYKT	38.54	HLA-DRB1*14:80	DQVILLNKHIDAYKT	allergen	Neglacted	Negaive antigenic condidates
1	82	96	KDGIIWVATEGALNT	42.95	HLA-DRB1*14:80	KDGIIWVATEGALNT	non allergen	0.0501	Nonantigen condidates
1	310	324	QIGYYRRATRRIRGG	70.65	HLA-DRB1*14:80	QIGYYRRATRRIRGG	non allergen	0.4614	Antigenic condidate
1	127	141	RWYFYYLGTGPEAGL	86.36	HLA-DRB1*14:80	RWYFYYLGTGPEAGL	non allergen	0.7505	Good Antigenic condidate
1	153	167	SASAFFGMSRIGMEV	91.19	HLA-DRB1*14:80	SASAFFGMSRIGMEV	non allergen	-0.0607	Nonantigen condidates
1	349	363	QVILLNKHIDAYKTF	78.91	HLA-DRB1*14:81	QVILLNKHIDAYKTF	non allergen	-0.091	Nonantigen condidates
1	82	96	QQTVTLLPAADLDDF	72.72	HLA-DRB1*14:83	QQTVTLLPAADLDDF	non allergen	0.4614	Antigenic condidate
1	219	233	QQTVTLLPAADLDDF	75.65	HLA-DRB1*14:83	QQTVTLLPAADLDDF	non allergen	0.4614	Antigenic condidate
1	349	363	LALLLLDRLNQLESK	45.61	HLA-DRB1*14:83	LALLLLDRLNQLESK	non allergen	0.7357	Good Antigenic condidate
1	349	363	NTASWFTALTQHGKE	64.92	HLA-DRB1*14:84	NTASWFTALTQHGKE	non allergen	0.3057	Nonantigen condidates
1	82	96	NTASWFTALTQHGKE	66.65	HLA-DRB1*14:84	NTASWFTALTQHGKE	non allergen	0.3057	Nonantigen condidates
1	349	363	TPSGTWLTYTGAIKL	93.6	HLA-DRB1*14:94	TPSGTWLTYTGAIKL	non allergen	0.3271	Nonantigen condidates
1	349	363	QVILLNKHIDAYKTF	77.24	HLA-DRB1*14:95	QVILLNKHIDAYKTF	non allergen	-0.091	Nonantigen condidates
1	354	368	QVILLNKHIDAYKTF	81.97	HLA-DRB1*15:01	QVILLNKHIDAYKTF	non allergen	-0.091	Nonantigen condidates
1	82	96	LDRLNQLESKMSGKG	55.5	HLA-DRB1*15:04	LDRLNQLESKMSGKG	non allergen	0.7029	Good Antigenic condidate
1	82	96	NTASWFTALTQHGKE	67.42	HLA-DRB1*15:05	NTASWFTALTQHGKE	non allergen	0.3057	Nonantigen condidates
1	326	340	NNAAIVLQLPQGTTL	62.38	HLA-DRB1*15:05	NNAAIVLQLPQGTTL	allergen	Neglacted	Negaive antigenic condidates
1	354	368	LALLLLDRLNQLESK	47.48	HLA-DRB1*15:05	LALLLLDRLNQLESK	non allergen	0.7357	Good Antigenic condidate
1	349	363	SASAFFGMSRIGMEV	89.87	HLA-DRB1*15:05	SASAFFGMSRIGMEV	non allergen	-0.0607	Nonantigen condidates
1	389	403	WLTYTGAIKLDDKDP	95.53	HLA-DRB1*15:05	WLTYTGAIKLDDKDP	non allergen	1.2787	Best Antigenic condidates
1	354	368	QVILLNKHIDAYKTF	81.97	HLA-DRB1*15:06	QVILLNKHIDAYKTF	non allergen	-0.091	Nonantigen condidates
1	354	368	QVILLNKHIDAYKTF	81.97	HLA-DRB1*15:09	QVILLNKHIDAYKTF	non allergen	-0.091	Nonantigen condidates
1	354	368	QVILLNKHIDAYKTF	81.97	HLA-DRB1*15:13	QVILLNKHIDAYKTF	non allergen	-0.091	Nonantigen condidates
1	354	368	QVILLNKHIDAYKTF	81.97	HLA-DRB1*15:16	QVILLNKHIDAYKTF	non allergen	-0.091	Nonantigen condidates
1	354	368	QVILLNKHIDAYKTF	81.97	HLA-DRB1*15:20	QVILLNKHIDAYKTF	non allergen	-0.091	Nonantigen condidates
1	354	368	RIGMEVTPSGTWLTY	81.97	HLA-DRB1*15:22
1	354	368	RPQGLPNNTASWFTA	81.97	HLA-DRB1*15:24
1	326	340	QQTVTLLPAADLDDF	72.56	HLA-DRB1*15:27	QQTVTLLPAADLDDF	non allergen	0.4614	Antigenic condidate
1	304	318	SASAFFGMSRIGMEV	91.1	HLA-DRB1*15:27	SASAFFGMSRIGMEV	non allergen	-0.0607	Nonantigen condidates
1	354	368	QVILLNKHIDAYKTF	77.74	HLA-DRB1*15:28	QVILLNKHIDAYKTF	non allergen	-0.091	Nonantigen condidates
1	326	340	WPQIAQFAPSASAFF	98.86	HLA-DRB1*15:29	WPQIAQFAPSASAFF	non allergen	0.3028	Nonantigen condidates
1	354	368	RWYFYYLGTGPEAGL	81.97	HLA-DRB1*15:32	RWYFYYLGTGPEAGL	non allergen	0.7505	Good Antigenic condidate
1	354	368	RWYFYYLGTGPEAGL	81.97	HLA-DRB1*15:33	RWYFYYLGTGPEAGL	non allergen	0.7505	Good Antigenic condidate
1	304	318	QVILLNKHIDAYKTF	76.13	HLA-DRB1*15:34	QVILLNKHIDAYKTF	non allergen	-0.091	Nonantigen condidates
1	326	340	QVILLNKHIDAYKTF	77.68	HLA-DRB1*15:34	QVILLNKHIDAYKTF	non allergen	-0.091	Nonantigen condidates
1	107	121	RWYFYYLGTGPEAGL	88.28	HLA-DRB1*15:34	RWYFYYLGTGPEAGL	non allergen	0.7505	Good Antigenic condidate
1	354	368	NNAAIVLQLPQGTTL	63.2	HLA-DRB1*15:36	NNAAIVLQLPQGTTL	allergen	Neglacted	Negaive antigenic condidates
1	326	340	RWYFYYLGTGPEAGL	88	HLA-DRB1*15:36	RWYFYYLGTGPEAGL	non allergen	0.7505	Good Antigenic condidate
1	354	368	RWYFYYLGTGPEAGL	81.97	HLA-DRB1*15:40	RWYFYYLGTGPEAGL	non allergen	0.7505	Good Antigenic condidate
1	354	368	RWYFYYLGTGPEAGL	81.97	HLA-DRB1*15:41	RWYFYYLGTGPEAGL	non allergen	0.7505	Good Antigenic condidate
1	354	368	RWYFYYLGTGPEAGL	81.97	HLA-DRB1*15:42	RWYFYYLGTGPEAGL	non allergen	0.7505	Good Antigenic condidate
1	354	368	RWYFYYLGTGPEAGL	81.97	HLA-DRB1*15:43	RWYFYYLGTGPEAGL	non allergen	0.7505	Good Antigenic condidate
1	354	368	RWYFYYLGTGPEAGL	81.97	HLA-DRB1*15:45	RWYFYYLGTGPEAGL	non allergen	0.7505	Good Antigenic condidate
1	354	368	RWYFYYLGTGPEAGL	81.97	HLA-DRB1*15:46	RWYFYYLGTGPEAGL	non allergen	0.7505	Good Antigenic condidate
1	127	141	QVILLNKHIDAYKTF	76.43	HLA-DRB1*15:49	QVILLNKHIDAYKTF	non allergen	-0.091	Nonantigen condidates
1	326	340	KDGIIWVATEGALNT	41.58	HLA-DRB1*15:49	KDGIIWVATEGALNT	non allergen	0.0501	Nonantigen condidates
1	354	368	DQIGYYRRATRRIRG	26.71	HLA-DRB1*15:49	DQIGYYRRATRRIRG	non allergen	-0.0825	Nonantigen condidates
1	389	403	NKHIDAYKTFPPTEP	56.32	HLA-DRB1*15:49	NKHIDAYKTFPPTEP	allergen	Neglacted	Negaive antigenic condidates
1	349	363	NNAAIVLQLPQGTTL	59.64	HLA-DRB1*15:49	NNAAIVLQLPQGTTL	allergen	Neglacted	Negaive antigenic condidates
1	82	96	LALLLLDRLNQLESK	47.24	HLA-DRB1*15:49	LALLLLDRLNQLESK	non allergen	0.7357	Good Antigenic condidate
1	299	313	RWYFYYLGTGPEAGL	84.18	HLA-DRB1*15:49	RWYFYYLGTGPEAGL	non allergen	0.7505	Good Antigenic condidate
1	107	121	RWYFYYLGTGPEAGL	82.56	HLA-DRB1*16:01	RWYFYYLGTGPEAGL	non allergen	0.7505	Good Antigenic condidate
1	107	121	QVILLNKHIDAYKTF	77.85	HLA-DRB1*16:02	QVILLNKHIDAYKTF	non allergen	-0.091	Nonantigen condidates
1	326	340	SASAFFGMSRIGMEV	89.74	HLA-DRB1*16:02	SASAFFGMSRIGMEV	non allergen	-0.0607	Nonantigen condidates
1	107	121	RWYFYYLGTGPEAGL	82.56	HLA-DRB1*16:03	RWYFYYLGTGPEAGL	non allergen	0.7505	Good Antigenic condidate
1	107	121	RWYFYYLGTGPEAGL	82.56	HLA-DRB1*16:08	RWYFYYLGTGPEAGL	non allergen	0.7505	Good Antigenic condidate
1	326	340	RWYFYYLGTGPEAGL	82.26	HLA-DRB1*16:10	RWYFYYLGTGPEAGL	non allergen	0.7505	Good Antigenic condidate
1	107	121	QVILLNKHIDAYKTF	77.85	HLA-DRB1*16:11	QVILLNKHIDAYKTF	non allergen	-0.091	Nonantigen condidates
1	326	340	SASAFFGMSRIGMEV	89.74	HLA-DRB1*16:11	SASAFFGMSRIGMEV	non allergen	-0.0607	Nonantigen condidates
1	107	121	RWYFYYLGTGPEAGL	83.56	HLA-DRB1*16:12	RWYFYYLGTGPEAGL	non allergen	0.7505	Good Antigenic condidate
1	326	340	TATKAYNVTQAFGRR	91.69	HLA-DRB1*16:12	TATKAYNVTQAFGRR	allergen	Neglacted	Negaive antigenic condidates
1	326	340	TPSGTWLTYTGAIKL	93.93	HLA-DRB1*16:14	TPSGTWLTYTGAIKL	non allergen	0.3271	Nonantigen condidates
1	82	96	WLTYTGAIKLDDKDP	95.47	HLA-DRB1*16:15	WLTYTGAIKLDDKDP	non allergen	1.2787	Best Antigenic condidates
1	107	121	QVILLNKHIDAYKTF	77.85	HLA-DRB1*16:16	QVILLNKHIDAYKTF	non allergen	-0.091	Nonantigen condidates
1	326	340	SASAFFGMSRIGMEV	89.74	HLA-DRB1*16:16	SASAFFGMSRIGMEV	non allergen	-0.0607	Nonantigen condidates
1	219	233	IAQFAPSASAFFGMS	39.62	HLA-DRB3*01:01	IAQFAPSASAFFGMS	non allergen	0.3975	Nonantigen condidates
1	219	233	IAQFAPSASAFFGMS	39.62	HLA-DRB3*01:04	IAQFAPSASAFFGMS	non allergen	0.3975	Nonantigen condidates
1	219	233	LALLLLDRLNQLESK	50.49	HLA-DRB3*01:05	LALLLLDRLNQLESK	non allergen	0.7357	Good Antigenic condidate
1	219	233	IAQFAPSASAFFGMS	39.62	HLA-DRB3*01:08	IAQFAPSASAFFGMS	non allergen	0.3975	Nonantigen condidates
1	219	233	IAQFAPSASAFFGMS	39.62	HLA-DRB3*01:11	IAQFAPSASAFFGMS	non allergen	0.3975	Nonantigen condidates
1	219	233	IAQFAPSASAFFGMS	39.62	HLA-DRB3*01:12	IAQFAPSASAFFGMS	non allergen	0.3975	Nonantigen condidates
1	219	233	IAQFAPSASAFFGMS	39.62	HLA-DRB3*01:13	IAQFAPSASAFFGMS	non allergen	0.3975	Nonantigen condidates
1	219	233	LALLLLDRLNQLESK	46.73	HLA-DRB3*01:14	LALLLLDRLNQLESK	non allergen	0.7357	Good Antigenic condidate
1	349	363	PKGFYAEGSRGGSQA	69.04	HLA-DRB3*02:01	PKGFYAEGSRGGSQA	non allergen	0.2173	Nonantigen condidates
1	349	363	NKHIDAYKTFPPTEP	56.48	HLA-DRB3*02:02	NKHIDAYKTFPPTEP	allergen	Neglacted	Negaive antigenic condidates
1	349	363	LALLLLDRLNQLESK	51.22	HLA-DRB3*02:05	LALLLLDRLNQLESK	non allergen	0.7357	Good Antigenic condidate
1	326	340	QVILLNKHIDAYKTF	76.47	HLA-DRB3*02:09	QVILLNKHIDAYKTF	non allergen	-0.091	Nonantigen condidates
1	304	318	DQVILLNKHIDAYKT	35.41	HLA-DRB3*02:09	DQVILLNKHIDAYKT	allergen	Neglacted	Negaive antigenic condidates
1	120	134	PSGTWLTYTGAIKLD	69.88	HLA-DRB3*02:09	PSGTWLTYTGAIKLD	non allergen	0.3466	Nonantigen condidates
1	127	141	QQTVTLLPAADLDDF	72.33	HLA-DRB3*02:09	QQTVTLLPAADLDDF	non allergen	0.4614	Antigenic condidate
1	349	363	LALLLLDRLNQLESK	45.37	HLA-DRB3*02:09	LALLLLDRLNQLESK	non allergen	0.7357	Good Antigenic condidate
1	219	233	RWYFYYLGTGPEAGL	85.86	HLA-DRB3*02:09	RWYFYYLGTGPEAGL	non allergen	0.7505	Good Antigenic condidate
1	107	121	WLTYTGAIKLDDKDP	97.34	HLA-DRB3*02:09	WLTYTGAIKLDDKDP	non allergen	1.2787	Best Antigenic condidates
1	349	363	NKHIDAYKTFPPTEP	56.48	HLA-DRB3*02:10	NKHIDAYKTFPPTEP	allergen	Neglacted	Negaive antigenic condidates
1	349	363	LDRLNQLESKMSGKG	54.67	HLA-DRB3*02:12	LDRLNQLESKMSGKG	non allergen	0.7029	Good Antigenic condidate
1	349	363	QVILLNKHIDAYKTF	81.05	HLA-DRB3*02:13	QVILLNKHIDAYKTF	non allergen	-0.091	Nonantigen condidates
1	349	363	PKGFYAEGSRGGSQA	68.94	HLA-DRB3*02:14	PKGFYAEGSRGGSQA	non allergen	0.2173	Nonantigen condidates
1	349	363	WLTYTGAIKLDDKDP	95.13	HLA-DRB3*02:15	WLTYTGAIKLDDKDP	non allergen	1.2787	Best Antigenic condidates
1	349	363	NKHIDAYKTFPPTEP	56.48	HLA-DRB3*02:18	NKHIDAYKTFPPTEP	allergen	Neglacted	Negaive antigenic condidates
1	349	363	NKHIDAYKTFPPTEP	56.48	HLA-DRB3*02:20	NKHIDAYKTFPPTEP	allergen	Neglacted	Negaive antigenic condidates
1	326	340	QVILLNKHIDAYKTF	76.47	HLA-DRB3*02:21	QVILLNKHIDAYKTF	non allergen	-0.091	Nonantigen condidates
1	304	318	DQVILLNKHIDAYKT	35.41	HLA-DRB3*02:21	DQVILLNKHIDAYKT	allergen	Neglacted	Negaive antigenic condidates
1	120	134	PSGTWLTYTGAIKLD	69.88	HLA-DRB3*02:21	PSGTWLTYTGAIKLD	non allergen	0.3466	Nonantigen condidates
1	127	141	QQTVTLLPAADLDDF	72.33	HLA-DRB3*02:21	QQTVTLLPAADLDDF	non allergen	0.4614	Antigenic condidate
1	349	363	LALLLLDRLNQLESK	45.37	HLA-DRB3*02:21	LALLLLDRLNQLESK	non allergen	0.7357	Good Antigenic condidate
1	219	233	RWYFYYLGTGPEAGL	85.86	HLA-DRB3*02:21	RWYFYYLGTGPEAGL	non allergen	0.7505	Good Antigenic condidate
1	107	121	WLTYTGAIKLDDKDP	97.34	HLA-DRB3*02:21	WLTYTGAIKLDDKDP	non allergen	1.2787	Best Antigenic condidates
1	349	363	NKHIDAYKTFPPTEP	56.48	HLA-DRB3*02:23	NKHIDAYKTFPPTEP	allergen	Neglacted	Negaive antigenic condidates
1	349	363	PKGFYAEGSRGGSQA	69.04	HLA-DRB3*02:24	PKGFYAEGSRGGSQA	non allergen	0.2173	Nonantigen condidates
1	349	363	NKHIDAYKTFPPTEP	56.48	HLA-DRB3*02:25	NKHIDAYKTFPPTEP	allergen	Neglacted	Negaive antigenic condidates
1	219	233	DQIGYYRRATRRIRG	24.39	HLA-DRB3*03:01	DQIGYYRRATRRIRG	non allergen	-0.0825	Nonantigen condidates
1	326	340	DQVILLNKHIDAYKT	30.49	HLA-DRB3*03:01	DQVILLNKHIDAYKT	allergen	Neglacted	Negaive antigenic condidates
1	319	333	WPQIAQFAPSASAFF	97.75	HLA-DRB3*03:01	WPQIAQFAPSASAFF	non allergen	0.3028	Nonantigen condidates
1	41	55	TPSGTWLTYTGAIKL	94.76	HLA-DRB3*03:01	TPSGTWLTYTGAIKL	non allergen	0.3271	Nonantigen condidates
1	304	318	LALLLLDRLNQLESK	46.05	HLA-DRB3*03:01	LALLLLDRLNQLESK	non allergen	0.7357	Good Antigenic condidate
1	127	141	LALLLLDRLNQLESK	47.46	HLA-DRB3*03:01	LALLLLDRLNQLESK	non allergen	0.7357	Good Antigenic condidate
1	153	167	LALLLLDRLNQLESK	48.4	HLA-DRB3*03:01	LALLLLDRLNQLESK	non allergen	0.7357	Good Antigenic condidate
1	311	325	GTWLTYTGAIKLDDK	39.35	HLA-DRB1*13:49	GTWLTYTGAIKLDDK	non allergen	0.9934	Good Antigenic condidate
1	219	233	PKGFYAEGSRGGSQA	69.17	HLA-DRB3*03:03	PKGFYAEGSRGGSQA	non allergen	0.2173	Nonantigen condidates
1	349	363	WPQIAQFAPSASAFF	97.86	HLA-DRB4*01:01	WPQIAQFAPSASAFF	non allergen	0.3028	Nonantigen condidates
1	153	167	NNAAIVLQLPQGTTL	58.74	HLA-DRB4*01:01	NNAAIVLQLPQGTTL	allergen	Neglacted	Negaive antigenic condidates
1	219	233	RWYFYYLGTGPEAGL	83.39	HLA-DRB4*01:01	RWYFYYLGTGPEAGL	non allergen	0.7505	Good Antigenic condidate
1	349	363	WPQIAQFAPSASAFF	97.86	HLA-DRB4*01:03	WPQIAQFAPSASAFF	non allergen	0.3028	Nonantigen condidates
1	153	167	NNAAIVLQLPQGTTL	58.74	HLA-DRB4*01:03	NNAAIVLQLPQGTTL	allergen	Neglacted	Negaive antigenic condidates
1	219	233	RWYFYYLGTGPEAGL	83.39	HLA-DRB4*01:03	RWYFYYLGTGPEAGL	non allergen	0.7505	Good Antigenic condidate
1	219	233	PNFKDQVILLNKHID	69.32	HLA-DRB4*01:04	PNFKDQVILLNKHID	non allergen	0.988	Good Antigenic condidate
1	349	363	WPQIAQFAPSASAFF	97.86	HLA-DRB4*01:06	WPQIAQFAPSASAFF	non allergen	0.3028	Nonantigen condidates
1	153	167	NNAAIVLQLPQGTTL	58.74	HLA-DRB4*01:06	NNAAIVLQLPQGTTL	allergen	Neglacted	Negaive antigenic condidates
1	219	233	RWYFYYLGTGPEAGL	83.39	HLA-DRB4*01:06	RWYFYYLGTGPEAGL	non allergen	0.7505	Good Antigenic condidate
1	349	363	WPQIAQFAPSASAFF	97.86	HLA-DRB4*01:07	WPQIAQFAPSASAFF	non allergen	0.3028	Nonantigen condidates
1	153	167	NNAAIVLQLPQGTTL	58.74	HLA-DRB4*01:07	NNAAIVLQLPQGTTL	allergen	Neglacted	Negaive antigenic condidates
1	219	233	RWYFYYLGTGPEAGL	83.39	HLA-DRB4*01:07	RWYFYYLGTGPEAGL	non allergen	0.7505	Good Antigenic condidate
1	349	363	WPQIAQFAPSASAFF	97.86	HLA-DRB4*01:08	WPQIAQFAPSASAFF	non allergen	0.3028	Nonantigen condidates
1	153	167	NNAAIVLQLPQGTTL	58.74	HLA-DRB4*01:08	NNAAIVLQLPQGTTL	allergen	Neglacted	Negaive antigenic condidates
1	219	233	RWYFYYLGTGPEAGL	83.39	HLA-DRB4*01:08	RWYFYYLGTGPEAGL	non allergen	0.7505	Good Antigenic condidate
1	82	96	DQIGYYRRATRRIRG	18.69	HLA-DRB5*01:01	DQIGYYRRATRRIRG	non allergen	-0.0825	Nonantigen condidates
1	263	277	DQVILLNKHIDAYKT	28.22	HLA-DRB5*01:01	DQVILLNKHIDAYKT	allergen	Neglacted	Negaive antigenic condidates
1	50	64	KDGIIWVATEGALNT	42.12	HLA-DRB5*01:01	KDGIIWVATEGALNT	non allergen	0.0501	Nonantigen condidates
1	50	64	QVILLNKHIDAYKTF	81.02	HLA-DRB5*01:02	QVILLNKHIDAYKTF	non allergen	-0.091	Nonantigen condidates
1	263	277	QVILLNKHIDAYKTF	81.76	HLA-DRB5*01:02	QVILLNKHIDAYKTF	non allergen	-0.091	Nonantigen condidates
1	82	96	DQVILLNKHIDAYKT	29.2	HLA-DRB5*01:02	DQVILLNKHIDAYKT	allergen	Neglacted	Negaive antigenic condidates
1	82	96	DQVILLNKHIDAYKT	29.69	HLA-DRB5*01:03	DQVILLNKHIDAYKT	allergen	Neglacted	Negaive antigenic condidates
1	263	277	QVILLNKHIDAYKTF	78.6	HLA-DRB5*01:04	QVILLNKHIDAYKTF	non allergen	-0.091	Nonantigen condidates
1	82	96	LALLLLDRLNQLESK	49.17	HLA-DRB5*01:04	LALLLLDRLNQLESK	non allergen	0.7357	Good Antigenic condidate
1	82	96	DQIGYYRRATRRIRG	18.69	HLA-DRB5*01:05	DQIGYYRRATRRIRG	non allergen	-0.0825	Nonantigen condidates
1	263	277	DQVILLNKHIDAYKT	28.22	HLA-DRB5*01:05	DQVILLNKHIDAYKT	allergen	Neglacted	Negaive antigenic condidates
1	50	64	KDGIIWVATEGALNT	42.12	HLA-DRB5*01:05	KDGIIWVATEGALNT	non allergen	0.0501	Nonantigen condidates
1	50	64	QVILLNKHIDAYKTF	81.02	HLA-DRB5*01:08N	QVILLNKHIDAYKTF	non allergen	-0.091	Nonantigen condidates
1	263	277	QVILLNKHIDAYKTF	81.76	HLA-DRB5*01:08N	QVILLNKHIDAYKTF	non allergen	-0.091	Nonantigen condidates
1	82	96	DQVILLNKHIDAYKT	29.2	HLA-DRB5*01:08N	DQVILLNKHIDAYKT	allergen	Neglacted	Negaive antigenic condidates
1	349	363	WLTYTGAIKLDDKDP	96.45	HLA-DRB5*01:11	WLTYTGAIKLDDKDP	non allergen	1.2787	Best Antigenic condidates
1	82	96	DQIGYYRRATRRIRG	18.69	HLA-DRB5*01:13	DQIGYYRRATRRIRG	non allergen	-0.0825	Nonantigen condidates
1	263	277	DQVILLNKHIDAYKT	28.22	HLA-DRB5*01:13	DQVILLNKHIDAYKT	allergen	Neglacted	Negaive antigenic condidates
1	50	64	KDGIIWVATEGALNT	42.12	HLA-DRB5*01:13	KDGIIWVATEGALNT	non allergen	0.0501	Nonantigen condidates
1	82	96	DQIGYYRRATRRIRG	18.69	HLA-DRB5*01:14	DQIGYYRRATRRIRG	non allergen	-0.0825	Nonantigen condidates
1	263	277	DQVILLNKHIDAYKT	28.22	HLA-DRB5*01:14	DQVILLNKHIDAYKT	allergen	Neglacted	Negaive antigenic condidates
1	50	64	KDGIIWVATEGALNT	42.12	HLA-DRB5*01:14	KDGIIWVATEGALNT	non allergen	0.0501	Nonantigen condidates
1	82	96	QVILLNKHIDAYKTF	78.36	HLA-DRB5*02:04	QVILLNKHIDAYKTF	non allergen	-0.091	Nonantigen condidates
