# Supplementary material for: Immunoinformatics Strategy to Develop a Novel Universal Multiple Epitope-Based COVID-19 Vaccine
Source: Vaccines (Basel). 2023 Jun 12;11(6):1090. doi: 10.3390/vaccines11061090 (PMC10304668; doi:10.3390/vaccines11061090)
Supplement: Supplementary file 1 [file vaccines-11-01090-s001.zip › File S4.xlsx]

## Sheet: contact surface area
Residue	contact surface area	polar contact surface area	non-polar contact surface area
B:ARG42	15.1686	13.7837	1.38492
B:PRO58	3.60078	0	3.60079
B:ARG59	32.4548	11.404	21.0508
B:GLY60	4.33749	1.01369	3.32381
B:GLN61	31.0849	26.3762	4.70872
B:ARG84	5.01306	5.01306	0
B:ARG86	76.7665	60.7015	16.0651
B:ASP89	1.01369	1.01369	0
B:GLY90	8.32732	2.78764	5.53968
B:MET92	9.61746	0	9.61746
B:ALA103	7.09581	7.09581	0
B:ASN104	0.276985	0	0.276984
B:LYS105	12.503	5.30144	7.20158
B:LEU130	0.506843	0.506844	0
B:GLN132	88.7814	67.4537	21.3278
B:THR134	40.4936	20.2737	20.2198
B:LEU135	13.4314	13.4314	0
B:LYS137	30.4296	19.3502	11.0793
B:TYR140	18.5584	11.9108	6.64761
B:GLU142	3.60078	0	3.60079
B:GLY143	14.5088	11.739	2.76984
B:SER144	1.64999	0.265071	1.38492
B:ARG145	51.3315	34.9895	16.342
B:SER148	5.8287	5.8287	0
B:GLN149	62.7621	49.1899	13.5722
B:ALA150	16.8939	14.678	2.21587
B:SER155	7.09581	7.09581	0
A:HIS39	13.7896	1.32536	12.4643
A:HIS60	32.3566	19.6153	12.7413
A:ASN61	1.26711	1.26711	0
A:PHE84	31.5526	0.253422	31.2992
A:GLN107	39.1206	35.5198	3.60079
A:HIS108	12.3332	2.91579	9.41745
A:MET131	19.8015	1.52053	18.2809
A:SER132	15.1639	12.6711	2.49285
A:ASP153	8.86976	8.86976	0
A:SER155	0.253422	0.253422	0
A:HIS156	9.78082	4.24115	5.53968
A:GLU175	0.253425	0.253422	0
A:LEU177	25.2055	0	25.2055
A:LYS200	15.1283	7.09581	8.03253
A:LYS201	33.1041	21.4708	11.6333
A:PHE227	10.2484	0	10.2484
A:ASN229	1.26711	1.26711	0
A:SER254	2.02737	2.02737	0
A:MET278	3.32381	0	3.32381
A:ASP280	1.52053	1.52053	0
A:TYR283	22.1885	8.61634	13.5722
A:ASN285	23.7868	23.5098	0.276984
A:ASN287	8.7627	4.88491	3.87777
A:TYR307	20.945	7.09581	13.8492
A:ASN308	17.0671	13.4663	3.60079
A:ASN309	39.7634	33.9467	5.81666
A:ARG331	3.57147	3.29448	0.276984
A:PHE333	4.81502	4.81501	0
A:THR334	2.14518	0.760266	1.38492
A:LYS335	19.1625	5.03637	14.1262
A:LYS382	0.506843	0.506843	0
A:TYR383	7.43144	0.506844	6.92459
A:HIS410	11.3035	3.54791	7.75554
A:ILE411	50.1341	0	50.1341
A:GLU434	21.9178	17.4861	4.43174
A:VAL435	12.7055	0.795215	11.9103
A:TYR462	4.05475	4.05475	0
A:GLU533	21.7943	21.7943	0

## Sheet: H bond
Receptor residue	Ligand Residue	interaction constituents	distance	type
A:GLN107	B:GLN61	A:GLN107:NE2 - B:GLN61:OE1	2.6619	Conventional
A:LYS201	B:LEU135	A:LYS201:NZ - B:LEU135:O	2.4012	Conventional
A:ASN285	B:SER148	A:ASN285:ND2 - B:SER148:O	3.3872	Conventional
A:LYS335	B:GLN149	A:LYS335:N - B:GLN149:OE1	2.9347	Conventional
A:MET131	B:GLN132	B:GLN132:NE2 - A:MET131:O	3.1552	Conventional
A:ASP153	B:THR134	B:THR134:OG1 - A:ASP153:OD2	2.5594	Conventional
A:LYS200	B:LYS137	B:LYS137:NZ - A:LYS200:O	2.9763	Conventional
A:ASN308	B:ARG145	B:ARG145:NH1 - A:ASN308:O	2.7811	Conventional
A:PHE333	B:GLN149	B:GLN149:NE2 - A:PHE333:O	3.3646	Conventional
A:GLU434	B:GLY90	B:GLY90:CA - A:GLU434:OE1	3.269	Carbon

## Sheet: interface interaction
ResidueName	B:ARG42	B:PRO58	B:ARG59	B:GLY60	B:GLN61	B:ARG84	B:ARG86	B:ASP89	B:GLY90	B:MET92	B:ALA103	B:ASN104	B:LYS105	B:LEU130	B:GLN132	B:THR134	B:LEU135	B:LYS137	B:TYR140	B:GLU142	B:GLY143	B:SER144	B:ARG145	B:SER148	B:GLN149	B:ALA150	B:SER155
A:HIS39	-	-	N	-	-	-	-	-	-	-	N	-	-	-	-	-	-	-	-	-	-	-	-	-	-	-	-
A:HIS60	-	-	Pi	N	-	-	-	-	-	-	N	N	Pi	-	-	-	-	-	-	-	-	-	-	-	-	-	-
A:ASN61	-	-	-	-	-	-	-	-	-	-	-	-	N	-	-	-	-	-	-	-	-	-	-	-	-	-	-
A:PHE84	-	-	N	N	N	-	-	-	-	-	-	N	N	-	N	-	-	-	-	-	-	-	-	-	-	-	-
A:GLN107	-	N	-	-	H	-	-	-	-	-	-	-	-	-	N	-	-	-	-	-	-	-	-	-	-	-	-
A:HIS108	-	-	-	-	-	-	-	-	-	-	-	-	-	-	N	-	-	-	-	-	-	-	-	-	-	-	-
A:MET131	-	-	-	-	-	-	-	-	-	-	-	-	-	-	H	-	-	-	-	-	-	-	-	-	-	-	-
A:SER132	-	-	-	-	-	-	-	-	-	-	-	-	-	-	N	-	-	-	-	-	-	-	-	-	-	-	-
A:ASP153	-	-	-	-	-	-	-	-	-	-	-	-	-	-	-	H	-	-	-	-	-	-	-	-	-	-	-
A:SER155	-	-	-	-	-	-	-	-	-	-	-	-	-	-	-	N	-	-	-	-	-	-	-	-	-	-	-
A:HIS156	-	-	-	-	-	-	-	-	-	-	-	-	-	N	Pi	-	-	-	-	-	-	-	-	-	-	-	-
A:GLU175	-	-	-	-	-	-	-	-	-	-	-	-	-	-	-	-	-	N	-	-	-	-	-	-	-	-	-
A:LEU177	-	-	-	-	-	-	-	-	-	-	-	-	-	-	-	N	-	-	-	-	-	-	-	-	-	-	-
A:LYS200	-	-	-	-	-	-	-	-	-	-	-	-	-	-	-	-	-	H	-	-	-	-	-	-	-	-	-
A:LYS201	-	-	-	-	-	-	-	-	-	-	-	-	-	-	-	N	H	N	-	-	-	-	-	-	-	-	-
A:PHE227	-	-	-	-	-	-	-	-	-	-	-	-	-	-	-	-	-	N	N	-	-	-	-	-	-	-	-
A:ASN229	-	-	-	-	-	-	-	-	-	-	-	-	-	-	-	-	-	-	N	-	-	-	-	-	-	-	-
A:SER254	-	-	-	-	-	-	-	-	-	-	-	-	-	-	-	-	-	-	N	-	-	-	-	-	-	-	-
A:MET278	-	-	-	-	-	-	-	-	-	-	-	-	-	-	-	-	-	-	N	-	-	-	-	-	-	-	-
A:ASP280	-	-	-	-	-	-	-	-	-	-	-	-	-	-	-	-	-	-	Pi	-	-	-	-	-	-	-	-
A:TYR283	-	-	-	-	-	-	-	-	-	-	-	-	-	-	-	-	-	-	-	N	N	N	N	-	-	-	-
A:ASN285	-	-	-	-	-	-	-	-	-	-	-	-	-	-	-	-	-	-	-	-	-	-	N	H	N	N	-
A:ASN287	-	-	-	-	-	-	-	-	-	-	-	-	-	-	-	-	-	-	-	-	-	-	-	-	-	N	N
A:TYR307	-	-	-	-	-	-	-	-	-	-	-	-	-	-	-	-	-	-	-	N	-	-	N	-	-	-	-
A:ASN308	-	-	-	-	-	-	-	-	-	-	-	-	-	-	-	-	-	-	-	-	-	-	H	-	N	-	-
A:ASN309	-	-	-	-	-	-	-	-	-	-	-	-	-	-	-	-	-	-	-	-	-	-	N	-	N	N	-
A:ARG331	-	-	-	-	-	-	-	-	-	-	-	-	-	-	-	-	-	-	-	-	-	-	N	-	-	-	-
A:PHE333	-	-	-	-	-	-	-	-	-	-	-	-	-	-	-	-	-	-	-	-	-	-	-	-	H	-	-
A:THR334	-	-	-	-	-	-	-	-	-	-	-	-	-	-	-	-	-	-	-	-	-	-	-	-	N	-	-
A:LYS335	-	-	-	-	-	-	-	-	-	-	-	-	-	-	-	-	-	-	-	-	-	-	-	-	H	-	-
A:LYS382	-	-	-	-	-	-	N	-	-	-	-	-	-	-	-	-	-	-	-	-	-	-	-	-	-	-	-
A:TYR383	-	-	-	-	-	N	N	-	-	N	-	-	-	-	-	-	-	-	-	-	-	-	-	-	-	-	-
A:HIS410	-	-	-	-	-	-	N	-	-	-	-	-	-	-	-	-	-	-	-	-	-	-	-	-	-	-	-
A:ILE411	-	-	-	-	-	-	N	-	N	N	-	-	-	-	-	-	-	-	-	-	-	-	-	-	-	-	-
A:GLU434	-	-	-	-	-	-	SB	N	H	-	-	-	-	-	-	-	-	-	-	-	-	-	-	-	-	-	-
A:VAL435	-	-	-	-	-	-	N	-	N	N	-	-	-	-	-	-	-	-	-	-	-	-	-	-	-	-	-
A:TYR462	-	-	-	-	-	N	-	-	-	-	-	-	-	-	-	-	-	-	-	-	-	-	-	-	-	-	-
A:GLU533	N	-	-	-	-	-	-	-	-	-	-	-	-	-	-	-	-	-	-	-	-	-	-	-	-	-	-

## Sheet: Pi-interactions
Receptor residue	Ligand Residue	interaction constituents	distance	type
A:ASP280	B:TYR140	A:ASP280:OD2 - B:TYR140	4.4645	Pi-Anion
A:HIS156	B:GLN132	B:GLN132:N - A:HIS156	4.1797	Pi-Donor
A:HIS60	B:ARG59	A:HIS60 - B:ARG59	4.809	Pi-Alkyl
A:HIS60	B:LYS105	A:HIS60 - B:LYS105	5.1344	Pi-Alkyl

## Sheet: salt bridges
Receptor residue	Ligand Residue	interaction constituents	distance	type
A:GLU434	B:ARG86	B:ARG86:NH2 - A:GLU434:OE1	2.489
